# Supplementary material for: Manganese based layered oxides with modulated electronic and thermodynamic properties for sodium ion batteries
Source: Nat Commun. 2019 Jan 7;10:5203. doi: 10.1038/s41467-018-07646-4 (PMC6323141; doi:10.1038/s41467-018-07646-4)
Supplement: Supplementary file 2 — Source Data [file 41467_2018_7646_MOESM2_ESM.xlsx]

## Sheet: Figure 1a
Figure 1a	Mn3+ sites as purple octahedra in the relaxed crystal structure of Na[Li0.25Mn0.75]O2 together with its corresponding PDOS
	E-Ef (eV)	PDOS (/atom)	PDOS (/atom)
	-13.3693	0	0
	-13.3593	0	0
	-13.3493	0	0
	-13.3393	0	0
	-13.3293	0	0
	-13.3193	0	0
	-13.3093	0	0
	-13.2993	0	0
	-13.2893	0	0
	-13.2793	0	0
	-13.2693	0	0
	-13.2593	0	0
	-13.2493	0	0
	-13.2393	0	0
	-13.2293	0	0
	-13.2193	0	0
	-13.2093	0	0
	-13.1993	0	0
	-13.1893	0	0
	-13.1793	0	0
	-13.1693	0	0
	-13.1593	0	0
	-13.1493	0	0
	-13.1393	0	0
	-13.1293	0	0
	-13.1193	0	0
	-13.1093	0	0
	-13.0993	0	0
	-13.0893	0	0
	-13.0793	0	0
	-13.0693	0	0
	-13.0593	0	0
	-13.0493	0	0
	-13.0393	0	0
	-13.0293	0	0
	-13.0193	0	0
	-13.0093	0	0
	-12.9993	0	0
	-12.9893	0	0
	-12.9793	0	0
	-12.9693	0	0
	-12.9593	0	0
	-12.9493	0	0
	-12.9393	0	0
	-12.9293	0	0
	-12.9193	0	0
	-12.9093	0	0
	-12.8993	0	0
	-12.8893	0	0
	-12.8793	0	0
	-12.8693	0	0
	-12.8593	0	0
	-12.8493	0	0
	-12.8393	0	0
	-12.8293	0	0
	-12.8193	0	0
	-12.8093	0	0
	-12.7993	0	0
	-12.7893	0	0
	-12.7793	0	0
	-12.7693	0	0
	-12.7593	0	0
	-12.7493	0	0
	-12.7393	0	0
	-12.7293	0	0
	-12.7193	0	0
	-12.7093	0	0
	-12.6993	0	0
	-12.6893	0	0
	-12.6793	0	0
	-12.6693	0	0
	-12.6593	0	0
	-12.6493	0	0
	-12.6393	0	0
	-12.6293	0	0
	-12.6193	0	0
	-12.6093	0	0
	-12.5993	0	0
	-12.5893	0	0
	-12.5793	0	0
	-12.5693	0	0
	-12.5593	0	0
	-12.5493	0	0
	-12.5393	0	0
	-12.5293	0	0
	-12.5193	0	0
	-12.5093	0	0
	-12.4993	0	0
	-12.4893	0	0
	-12.4793	0	0
	-12.4693	0	0
	-12.4593	0	0
	-12.4493	0	0
	-12.4393	0	0
	-12.4293	0	0
	-12.4193	0	0
	-12.4093	0	0
	-12.3993	0	0
	-12.3893	0	0
	-12.3793	0	0
	-12.3693	0	0
	-12.3593	0	0
	-12.3493	0	0
	-12.3393	0	0
	-12.3293	0	0
	-12.3193	0	0
	-12.3093	0	0
	-12.2993	0	0
	-12.2893	0	0
	-12.2793	0	0
	-12.2693	0	0
	-12.2593	0	0
	-12.2493	0	0
	-12.2393	0	0
	-12.2293	0	0
	-12.2193	0	0
	-12.2093	0	0
	-12.1993	0	0
	-12.1893	0	0
	-12.1793	0	0
	-12.1693	0	0
	-12.1593	0	0
	-12.1493	0	0
	-12.1393	0	0
	-12.1293	0	0
	-12.1193	0	0
	-12.1093	0	0
	-12.0993	0	0
	-12.0893	0	0
	-12.0793	0	0
	-12.0693	0	0
	-12.0593	0	0
	-12.0493	0	0
	-12.0393	0	0
	-12.0293	0	0
	-12.0193	0	0
	-12.0093	0	0
	-11.9993	0	0
	-11.9893	0	0
	-11.9793	0	0
	-11.9693	0	0
	-11.9593	0	0
	-11.9493	0	0
	-11.9393	0	0
	-11.9293	0	0
	-11.9193	0	0
	-11.9093	0	0
	-11.8993	0	0
	-11.8893	0	0
	-11.8793	0	0
	-11.8693	0	0
	-11.8593	0	0
	-11.8493	0	0
	-11.8393	0	0
	-11.8293	0	0
	-11.8193	0	0
	-11.8093	0	0
	-11.7993	0	0
	-11.7893	0	0
	-11.7793	0	0
	-11.7693	0	0
	-11.7593	0	0
	-11.7493	0	0
	-11.7393	0	0
	-11.7293	0	0
	-11.7193	0	0
	-11.7093	0	0
	-11.6993	0	0
	-11.6893	0	0
	-11.6793	0	0
	-11.6693	0	0
	-11.6593	0	0
	-11.6493	0	0
	-11.6393	0	0
	-11.6293	0	0
	-11.6193	0	0
	-11.6093	0	0
	-11.5993	0	0
	-11.5893	0	0
	-11.5793	0	0
	-11.5693	0	0
	-11.5593	0	0
	-11.5493	0	0
	-11.5393	0	0
	-11.5293	0	0
	-11.5193	0	0
	-11.5093	0	0
	-11.4993	0	0
	-11.4893	0	0
	-11.4793	0	0
	-11.4693	0	0
	-11.4593	0	0
	-11.4493	0	0
	-11.4393	0	0
	-11.4293	0	0
	-11.4193	0	0
	-11.4093	0	0
	-11.3993	0	0
	-11.3893	0	0
	-11.3793	0	0
	-11.3693	0	0
	-11.3593	0	0
	-11.3493	0	0
	-11.3393	0	0
	-11.3293	0	0
	-11.3193	0	0
	-11.3093	0	0
	-11.2993	0	0
	-11.2893	0	0
	-11.2793	0	0
	-11.2693	0	0
	-11.2593	0	0
	-11.2493	0	0
	-11.2393	0	0
	-11.2293	0	0
	-11.2193	0	0
	-11.2093	0	0
	-11.1993	0	0
	-11.1893	0	0
	-11.1793	0	0
	-11.1693	0	0
	-11.1593	0	0
	-11.1493	0	0
	-11.1393	0	0
	-11.1293	0	0
	-11.1193	0	0
	-11.1093	0	0
	-11.0993	0	0
	-11.0893	0	0
	-11.0793	0	0
	-11.0693	0	0
	-11.0593	0	0
	-11.0493	0	0
	-11.0393	0	0
	-11.0293	0	0
	-11.0193	0	0
	-11.0093	0	0
	-10.9993	0	0
	-10.9893	0	0
	-10.9793	0	0
	-10.9693	0	0
	-10.9593	0	0
	-10.9493	0	0
	-10.9393	0	0
	-10.9293	0	0
	-10.9193	0	0
	-10.9093	0	0
	-10.8993	0	0
	-10.8893	0	0
	-10.8793	0	0
	-10.8693	0	0
	-10.8593	0	0
	-10.8493	0	0
	-10.8393	0	0
	-10.8293	0	0
	-10.8193	0	0
	-10.8093	0	0
	-10.7993	0	0
	-10.7893	0	0
	-10.7793	0	0
	-10.7693	0	0
	-10.7593	0	0
	-10.7493	0	0
	-10.7393	0	0
	-10.7293	0	0
	-10.7193	0	0
	-10.7093	0	0
	-10.6993	0	0
	-10.6893	0	0
	-10.6793	0	0
	-10.6693	0	0
	-10.6593	0	0
	-10.6493	0	0
	-10.6393	0	0
	-10.6293	0	0
	-10.6193	0	0
	-10.6093	0	0
	-10.5993	0	0
	-10.5893	0	0
	-10.5793	0	0
	-10.5693	0	0
	-10.5593	0	0
	-10.5493	0	0
	-10.5393	0	0
	-10.5293	0	0
	-10.5193	0	0
	-10.5093	0	0
	-10.4993	0	0
	-10.4893	0	0
	-10.4793	0	0
	-10.4693	0	0
	-10.4593	0	0
	-10.4493	0	0
	-10.4393	0	0
	-10.4293	0	0
	-10.4193	0	0
	-10.4093	0	0
	-10.3993	0	0
	-10.3893	0	0
	-10.3793	0	0
	-10.3693	0	0
	-10.3593	0	0
	-10.3493	0	0
	-10.3393	0	0
	-10.3293	0	0
	-10.3193	0	0
	-10.3093	0	0
	-10.2993	0	0
	-10.2893	0	0
	-10.2793	0	0
	-10.2693	0	0
	-10.2593	0	0
	-10.2493	0	0
	-10.2393	0	0
	-10.2293	0	0
	-10.2193	0	0
	-10.2093	0	0
	-10.1993	0	0
	-10.1893	0	0
	-10.1793	0	0
	-10.1693	0	0
	-10.1593	0	0
	-10.1493	0	0
	-10.1393	0	0
	-10.1293	0	0
	-10.1193	0	0
	-10.1093	0	0
	-10.0993	0	0
	-10.0893	0	0
	-10.0793	0	0
	-10.0693	0	0
	-10.0593	0	0
	-10.0493	0	0
	-10.0393	0	0
	-10.0293	0	0
	-10.0193	0	0
	-10.0093	0	0
	-9.9993	0	0
	-9.9893	0	0
	-9.9793	0	0
	-9.9693	0	0
	-9.9593	0	0
	-9.9493	0	0
	-9.9393	0	0
	-9.9293	0	0
	-9.9193	0	0
	-9.9093	0	0
	-9.8993	0	0
	-9.8893	0	0
	-9.8793	0	0
	-9.8693	0	0
	-9.8593	0	0
	-9.8493	0	0
	-9.8393	0	0
	-9.8293	0	0
	-9.8193	0	0
	-9.8093	0	0
	-9.7993	0	0
	-9.7893	0	0
	-9.7793	0	0
	-9.7693	0	0
	-9.7593	0	0
	-9.7493	0	0
	-9.7393	0	0
	-9.7293	0	0
	-9.7193	0	0
	-9.7093	0	0
	-9.6993	0	0
	-9.6893	0	0
	-9.6793	0	0
	-9.6693	0	0
	-9.6593	0	0
	-9.6493	0	0
	-9.6393	0	0
	-9.6293	0	0
	-9.6193	0	0
	-9.6093	0	0
	-9.5993	0	0
	-9.5893	0	0
	-9.5793	0	0
	-9.5693	0	0
	-9.5593	0	0
	-9.5493	0	0
	-9.5393	0	0
	-9.5293	0	0
	-9.5193	0	0
	-9.5093	0	0
	-9.4993	0	0
	-9.4893	0	0
	-9.4793	0	0
	-9.4693	0	0
	-9.4593	0	0
	-9.4493	0	0
	-9.4393	0	0
	-9.4293	0	0
	-9.4193	0	0
	-9.4093	0	0
	-9.3993	0	0
	-9.3893	0	0
	-9.3793	0	0
	-9.3693	0	0
	-9.3593	0	0
	-9.3493	0	0
	-9.3393	0	0
	-9.3293	0	0
	-9.3193	0	0
	-9.3093	0	0
	-9.2993	0	0
	-9.2893	0	0
	-9.2793	0	0
	-9.2693	0	0
	-9.2593	0	0
	-9.2493	0	0
	-9.2393	0	0
	-9.2293	0	0
	-9.2193	0	0
	-9.2093	0	0
	-9.1993	0	0
	-9.1893	0	0
	-9.1793	0	0
	-9.1693	0	0
	-9.1593	0	0
	-9.1493	0	0
	-9.1393	0	0
	-9.1293	0	0
	-9.1193	0	0
	-9.1093	0	0
	-9.0993	0	0
	-9.0893	0	0
	-9.0793	0	0
	-9.0693	0	0
	-9.0593	0	0
	-9.0493	0	0
	-9.0393	0	0
	-9.0293	0	0
	-9.0193	0	0
	-9.0093	0	0
	-8.9993	0	0
	-8.9893	0	0
	-8.9793	0	0
	-8.9693	0	0
	-8.9593	0	0
	-8.9493	0	0
	-8.9393	0	0
	-8.9293	0	0
	-8.9193	0	0
	-8.9093	0	0
	-8.8993	0	0
	-8.8893	0	0
	-8.8793	0	0
	-8.8693	0	0
	-8.8593	0	0
	-8.8493	0	0
	-8.8393	0	0
	-8.8293	0	0
	-8.8193	0	0
	-8.8093	0	0
	-8.7993	0	0
	-8.7893	0	0
	-8.7793	0	0
	-8.7693	0	0
	-8.7593	0	0
	-8.7493	0	0
	-8.7393	0	0
	-8.7293	0	0
	-8.7193	0	0
	-8.7093	0	0
	-8.6993	0	0
	-8.6893	0	0
	-8.6793	0	0
	-8.6693	0	0
	-8.6593	0	0
	-8.6493	0	0
	-8.6393	0	0
	-8.6293	0	0
	-8.6193	0	0
	-8.6093	0	0
	-8.5993	0	0
	-8.5893	0	0
	-8.5793	0	0
	-8.5693	0	0
	-8.5593	0	0
	-8.5493	0	0
	-8.5393	0	0
	-8.5293	0	0
	-8.5193	0	0
	-8.5093	0	0
	-8.4993	0	0
	-8.4893	0	0
	-8.4793	0	0
	-8.4693	0	0
	-8.4593	0	0
	-8.4493	0	0
	-8.4393	0	0
	-8.4293	0	0
	-8.4193	0	0
	-8.4093	0	0
	-8.3993	0	0
	-8.3893	0	0
	-8.3793	0	0
	-8.3693	0	0
	-8.3593	0	0
	-8.3493	0	0
	-8.3393	0	0
	-8.3293	0	0
	-8.3193	0	0
	-8.3093	0	0
	-8.2993	0	0
	-8.2893	0	0
	-8.2793	0	0
	-8.2693	0	0
	-8.2593	0	0
	-8.2493	0	0
	-8.2393	0	0
	-8.2293	0	0
	-8.2193	0	0
	-8.2093	0	0
	-8.1993	0	0
	-8.1893	0	0
	-8.1793	0	0
	-8.1693	0	0
	-8.1593	0	0
	-8.1493	0	0
	-8.1393	0	0
	-8.1293	0	0
	-8.1193	0	0
	-8.1093	0	0
	-8.0993	0	0
	-8.0893	0	0
	-8.0793	0	0
	-8.0693	0	0
	-8.0593	0	0
	-8.0493	0	0
	-8.0393	0	0
	-8.0293	0	0
	-8.0193	0	0
	-8.0093	0	0
	-7.9993	0	0
	-7.9893	0	0
	-7.9793	2.34128e-17	0
	-7.9693	7.0243e-17	0
	-7.9593	2.34128e-16	0
	-7.9493	6.7903e-16	0
	-7.9393	2.0838e-15	0
	-7.9293	6.13435e-15	0
	-7.9193	1.78596e-14	0
	-7.9093	5.087e-14	0
	-7.8993	1.41838e-13	0
	-7.8893	3.88035e-13	0
	-7.8793	1.04036e-12	0
	-7.8693	2.7348e-12	0
	-7.8593	7.04475e-12	0
	-7.8493	1.77935e-11	0
	-7.8393	4.4055e-11	0
	-7.8293	1.06925e-10	0
	-7.8193	2.54425e-10	0
	-7.8093	5.93405e-10	0
	-7.7993	1.35678e-09	0
	-7.7893	3.0414e-09	0
	-7.7793	6.68285e-09	0
	-7.7693	1.43971e-08	0
	-7.7593	3.04105e-08	0
	-7.7493	6.2961e-08	0
	-7.7393	1.27821e-07	0
	-7.7293	2.54425e-07	0
	-7.7193	4.965e-07	0
	-7.7093	9.5006e-07	0
	-7.6993	1.78252e-06	0
	-7.6893	3.27965e-06	0
	-7.6793	5.91715e-06	0
	-7.6693	1.0469e-05	0
	-7.6593	1.81658e-05	0
	-7.6493	3.0916e-05	0
	-7.6393	5.1615e-05	0
	-7.6293	8.45375e-05	0
	-7.6193	0.00013582	0
	-7.6093	0.000214112	0
	-7.5993	0.00033125	0
	-7.5893	0.000502925	0
	-7.5793	0.000749505	0
	-7.5693	0.0011	0
	-7.5593	0.00158	0
	-7.5493	0.00222	0
	-7.5393	0.00308	0
	-7.5293	0.00419	0
	-7.5193	0.00561	0
	-7.5093	0.00738	0
	-7.4993	0.00955	0
	-7.4893	0.01216	0
	-7.4793	0.01522	0
	-7.4693	0.01876	0
	-7.4593	0.02276	0
	-7.4493	0.0272	0
	-7.4393	0.03203	0
	-7.4293	0.03717	0
	-7.4193	0.04253	0
	-7.4093	0.04799	0
	-7.3993	0.05343	0
	-7.3893	0.05871	0
	-7.3793	0.06369	0
	-7.3693	0.06823	0
	-7.3593	0.07221	0
	-7.3493	0.07553	0
	-7.3393	0.07809	0
	-7.3293	0.07986	0
	-7.3193	0.08081	0
	-7.3093	0.08097	0
	-7.2993	0.08035	0
	-7.2893	0.07906	0
	-7.2793	0.07717	0
	-7.2693	0.07483	0
	-7.2593	0.07213	0
	-7.2493	0.06924	0
	-7.2393	0.06627	0
	-7.2293	0.06338	0
	-7.2193	0.06071	0
	-7.2093	0.05837	0
	-7.1993	0.05648	0
	-7.1893	0.05515	0
	-7.1793	0.05449	0
	-7.1693	0.05457	0
	-7.1593	0.05548	0
	-7.1493	0.05729	0
	-7.1393	0.06001	0
	-7.1293	0.06367	0
	-7.1193	0.06823	0
	-7.1093	0.07366	0
	-7.0993	0.07985	0
	-7.0893	0.0867	0
	-7.0793	0.09405	0
	-7.0693	0.10169	0
	-7.0593	0.10947	0
	-7.0493	0.1172	0
	-7.0393	0.12467	0
	-7.0293	0.13175	0
	-7.0193	0.13832	0
	-7.0093	0.14432	0
	-6.9993	0.14975	0
	-6.9893	0.15464	0
	-6.9793	0.15909	0
	-6.9693	0.16326	0
	-6.9593	0.1673	0
	-6.9493	0.1714	0
	-6.9393	0.17574	0
	-6.9293	0.18044	0
	-6.9193	0.18562	0
	-6.9093	0.19135	0
	-6.8993	0.1976	0
	-6.8893	0.2043	0
	-6.8793	0.21132	0
	-6.8693	0.21852	0
	-6.8593	0.22568	0
	-6.8493	0.23264	0
	-6.8393	0.23922	0
	-6.8293	0.24529	0
	-6.8193	0.25076	0
	-6.8093	0.25562	0
	-6.7993	0.25991	0
	-6.7893	0.2637	0
	-6.7793	0.26716	0
	-6.7693	0.27045	0
	-6.7593	0.27378	0
	-6.7493	0.27737	0
	-6.7393	0.28142	0
	-6.7293	0.28612	0
	-6.7193	0.29161	0
	-6.7093	0.29804	0
	-6.6993	0.30545	0
	-6.6893	0.31386	0
	-6.6793	0.32323	0
	-6.6693	0.33343	0
	-6.6593	0.34429	0
	-6.6493	0.35552	0
	-6.6393	0.36684	0
	-6.6293	0.37789	0
	-6.6193	0.38817	0
	-6.6093	0.39729	0
	-6.5993	0.40478	0
	-6.5893	0.41017	0
	-6.5793	0.41317	0
	-6.5693	0.41353	0
	-6.5593	0.41101	0
	-6.5493	0.40558	0
	-6.5393	0.39727	0
	-6.5293	0.38635	0
	-6.5193	0.37328	0
	-6.5093	0.35831	0
	-6.4993	0.34198	0
	-6.4893	0.32481	0
	-6.4793	0.30728	0
	-6.4693	0.28984	0
	-6.4593	0.27284	0
	-6.4493	0.25654	0
	-6.4393	0.24113	0
	-6.4293	0.22666	0
	-6.4193	0.21315	0
	-6.4093	0.20056	0
	-6.3993	0.18878	0
	-6.3893	0.17781	0
	-6.3793	0.16762	0
	-6.3693	0.15824	0
	-6.3593	0.14981	0
	-6.3493	0.14252	0
	-6.3393	0.1366	0
	-6.3293	0.13234	0
	-6.3193	0.13005	0
	-6.3093	0.13	0
	-6.2993	0.13243	0
	-6.2893	0.13752	0
	-6.2793	0.14536	0
	-6.2693	0.15592	0
	-6.2593	0.16911	0
	-6.2493	0.18472	0
	-6.2393	0.2024	0
	-6.2293	0.22175	0
	-6.2193	0.24234	0
	-6.2093	0.26345	0
	-6.1993	0.28464	0
	-6.1893	0.30537	0
	-6.1793	0.32493	0
	-6.1693	0.34286	-4.30152e-18
	-6.1593	0.35889	-1.29093e-17
	-6.1493	0.37279	-2.58126e-17
	-6.1393	0.38467	-9.03565e-17
	-6.1293	0.39482	-2.83985e-16
	-6.1193	0.40374	-8.49704e-16
	-6.1093	0.41213	-2.50857e-15
	-6.0993	0.42098	-7.24066e-15
	-6.0893	0.43159	-2.04965e-14
	-6.0793	0.44503	-5.68744e-14
	-6.0693	0.46269	-1.54783e-13
	-6.0593	0.48562	-4.12878e-13
	-6.0493	0.51491	-1.07973e-12
	-6.0393	0.55129	-2.76818e-12
	-6.0293	0.59521	-6.95777e-12
	-6.0193	0.64668	-1.71464e-11
	-6.0093	0.70519	-4.14228e-11
	-5.9993	0.76999	-9.80975e-11
	-5.9893	0.83971	-2.27764e-10
	-5.9793	0.9127	-5.18463e-10
	-5.9693	0.9871	-1.15705e-09
	-5.9593	1.0603	-2.53193e-09
	-5.9493	1.1304	-5.43142e-09
	-5.9393	1.1951	-1.14245e-08
	-5.9293	1.25235	-2.35586e-08
	-5.9193	1.30105	-4.76333e-08
	-5.9093	1.3402	-9.4426e-08
	-5.8993	1.36965	-1.83546e-07
	-5.8893	1.39045	-3.49782e-07
	-5.8793	1.40365	-6.53637e-07
	-5.8693	1.4117	-1.1978e-06
	-5.8593	1.4169	-2.15204e-06
	-5.8493	1.42235	-3.79248e-06
	-5.8393	1.43075	-6.5538e-06
	-5.8293	1.44445	-1.11067e-05
	-5.8193	1.46555	-1.84619e-05
	-5.8093	1.4953	-3.00979e-05
	-5.7993	1.53405	-4.81334e-05
	-5.7893	1.5814	-7.55014e-05
	-5.7793	1.63625	-0.00011619
	-5.7693	1.69615	-0.000175433
	-5.7593	1.75885	-0.000259918
	-5.7493	1.82135	-0.000377958
	-5.7393	1.8806	-0.000539315
	-5.7293	1.93345	-0.00075552
	-5.7193	1.97755	-0.00104
	-5.7093	2.01025	-0.0014
	-5.6993	2.0303	-0.00186
	-5.6893	2.0368	-0.00243
	-5.6793	2.02985	-0.00311
	-5.6693	2.0106	-0.00391
	-5.6593	1.9805	-0.00484
	-5.6493	1.9426	-0.00589
	-5.6393	1.8999	-0.00705
	-5.6293	1.85645	-0.00831
	-5.6193	1.8164	-0.00964
	-5.6093	1.78395	-0.01102
	-5.5993	1.7631	-0.0124
	-5.5893	1.75765	-0.01377
	-5.5793	1.77065	-0.01507
	-5.5693	1.8047	-0.01627
	-5.5593	1.86105	-0.01735
	-5.5493	1.9402	-0.01827
	-5.5393	2.0417	-0.01901
	-5.5293	2.16365	-0.01955
	-5.5193	2.3034	-0.0199
	-5.5093	2.45695	-0.02005
	-5.4993	2.61995	-0.02002
	-5.4893	2.78605	-0.01981
	-5.4793	2.94945	-0.01945
	-5.4693	3.1036	-0.01897
	-5.4593	3.2426	-0.01839
	-5.4493	3.35985	-0.01775
	-5.4393	3.4505	-0.01706
	-5.4293	3.51025	-0.01636
	-5.4193	3.5366	-0.01567
	-5.4093	3.52895	-0.015
	-5.3993	3.48615	-0.01439
	-5.3893	3.41265	-0.01383
	-5.3793	3.31045	-0.01335
	-5.3693	3.185	-0.01296
	-5.3593	3.04185	-0.01266
	-5.3493	2.88785	-0.01246
	-5.3393	2.7289	-0.01236
	-5.3293	2.57035	-0.01238
	-5.3193	2.4185	-0.01251
	-5.3093	2.27775	-0.01275
	-5.2993	2.1505	-0.0131
	-5.2893	2.0393	-0.01357
	-5.2793	1.9449	-0.01415
	-5.2693	1.8671	-0.01485
	-5.2593	1.8044	-0.01567
	-5.2493	1.75485	-0.01662
	-5.2393	1.7156	-0.01769
	-5.2293	1.68405	-0.0189
	-5.2193	1.65695	-0.02022
	-5.2093	1.6317	-0.02168
	-5.1993	1.6059	-0.02324
	-5.1893	1.57785	-0.02491
	-5.1793	1.54675	-0.02666
	-5.1693	1.51165	-0.02846
	-5.1593	1.47305	-0.03029
	-5.1493	1.4314	-0.03209
	-5.1393	1.3875	-0.03385
	-5.1293	1.34225	-0.0355
	-5.1193	1.29685	-0.03701
	-5.1093	1.2518	-0.03833
	-5.0993	1.2078	-0.03941
	-5.0893	1.16515	-0.04024
	-5.0793	1.12375	-0.04076
	-5.0693	1.0834	-0.041
	-5.0593	1.04388	-0.04093
	-5.0493	1.00495	-0.0406
	-5.0393	0.96601	-0.04001
	-5.0293	0.9273	-0.03925
	-5.0193	0.88864	-0.03836
	-5.0093	0.85041	-0.03741
	-4.9993	0.81315	-0.03648
	-4.9893	0.77746	-0.03564
	-4.9793	0.74402	-0.03495
	-4.9693	0.71357	-0.03447
	-4.9593	0.68701	-0.03424
	-4.9493	0.66483	-0.03428
	-4.9393	0.64718	-0.03463
	-4.9293	0.63441	-0.03531
	-4.9193	0.62601	-0.03633
	-4.9093	0.62169	-0.03768
	-4.8993	0.62074	-0.03938
	-4.8893	0.62221	-0.04141
	-4.8793	0.62531	-0.04374
	-4.8693	0.62882	-0.04637
	-4.8593	0.63211	-0.04924
	-4.8493	0.63443	-0.05229
	-4.8393	0.63516	-0.05547
	-4.8293	0.63409	-0.05867
	-4.8193	0.63118	-0.06184
	-4.8093	0.62685	-0.06488
	-4.7993	0.62127	-0.06772
	-4.7893	0.61516	-0.07027
	-4.7793	0.60913	-0.07251
	-4.7693	0.60353	-0.07442
	-4.7593	0.59906	-0.07599
	-4.7493	0.59574	-0.07725
	-4.7393	0.59359	-0.07826
	-4.7293	0.5922	-0.07905
	-4.7193	0.59107	-0.07969
	-4.7093	0.5894	-0.08027
	-4.6993	0.5863	-0.0808
	-4.6893	0.581	-0.08135
	-4.6793	0.5726	-0.08197
	-4.6693	0.56071	-0.08265
	-4.6593	0.5451	-0.08341
	-4.6493	0.526	-0.08425
	-4.6393	0.50423	-0.08515
	-4.6293	0.48054	-0.08612
	-4.6193	0.45642	-0.08713
	-4.6093	0.43329	-0.08819
	-4.5993	0.41271	-0.08932
	-4.5893	0.39647	-0.09048
	-4.5793	0.38599	-0.09172
	-4.5693	0.38267	-0.09305
	-4.5593	0.38739	-0.0945
	-4.5493	0.40103	-0.09605
	-4.5393	0.42391	-0.09775
	-4.5293	0.45587	-0.09958
	-4.5193	0.49655	-0.10154
	-4.5093	0.54512	-0.10362
	-4.4993	0.6003	-0.10576
	-4.4893	0.66046	-0.10796
	-4.4793	0.72384	-0.11009
	-4.4693	0.78807	-0.1121
	-4.4593	0.85104	-0.1139
	-4.4493	0.91048	-0.11538
	-4.4393	0.96415	-0.11642
	-4.4293	1.01023	-0.11694
	-4.4193	1.04721	-0.11685
	-4.4093	1.07414	-0.11608
	-4.3993	1.09048	-0.1146
	-4.3893	1.09656	-0.1124
	-4.3793	1.09326	-0.10953
	-4.3693	1.08152	-0.10602
	-4.3593	1.0632	-0.10198
	-4.3493	1.04017	-0.09753
	-4.3393	1.01429	-0.0928
	-4.3293	0.98726	-0.08793
	-4.3193	0.96083	-0.08306
	-4.3093	0.93625	-0.07833
	-4.2993	0.91421	-0.07386
	-4.2893	0.89496	-0.06973
	-4.2793	0.87859	-0.06602
	-4.2693	0.86449	-0.06276
	-4.2593	0.85195	-0.06
	-4.2493	0.83995	-0.05774
	-4.2393	0.82757	-0.05595
	-4.2293	0.81368	-0.05464
	-4.2193	0.79731	-0.05378
	-4.2093	0.7782	-0.05335
	-4.1993	0.75608	-0.05333
	-4.1893	0.7309	-0.05368
	-4.1793	0.70323	-0.05439
	-4.1693	0.67364	-0.05545
	-4.1593	0.64311	-0.05681
	-4.1493	0.61259	-0.05846
	-4.1393	0.58327	-0.06037
	-4.1293	0.55603	-0.06253
	-4.1193	0.53167	-0.06492
	-4.1093	0.51067	-0.06754
	-4.0993	0.49353	-0.07038
	-4.0893	0.47998	-0.07346
	-4.0793	0.46983	-0.07679
	-4.0693	0.46261	-0.08043
	-4.0593	0.45738	-0.08436
	-4.0493	0.45355	-0.08862
	-4.0393	0.45011	-0.09321
	-4.0293	0.44624	-0.09811
	-4.0193	0.4412	-0.10328
	-4.0093	0.43441	-0.10862
	-3.9993	0.42552	-0.11403
	-3.9893	0.41441	-0.11938
	-3.9793	0.40121	-0.12448
	-3.9693	0.38632	-0.12915
	-3.9593	0.37033	-0.13323
	-3.9493	0.35403	-0.13654
	-3.9393	0.33837	-0.13895
	-3.9293	0.32434	-0.1404
	-3.9193	0.31296	-0.14085
	-3.9093	0.30513	-0.14036
	-3.8993	0.3017	-0.13902
	-3.8893	0.3032	-0.13701
	-3.8793	0.30998	-0.13455
	-3.8693	0.32205	-0.13185
	-3.8593	0.33907	-0.12917
	-3.8493	0.3604	-0.1267
	-3.8393	0.38511	-0.1246
	-3.8293	0.41208	-0.123
	-3.8193	0.43992	-0.1219
	-3.8093	0.46729	-0.12124
	-3.7993	0.49298	-0.1209
	-3.7893	0.51584	-0.12068
	-3.7793	0.53504	-0.12039
	-3.7693	0.55028	-0.11978
	-3.7593	0.56135	-0.11868
	-3.7493	0.56874	-0.11695
	-3.7393	0.57308	-0.11452
	-3.7293	0.57543	-0.11144
	-3.7193	0.5771	-0.10783
	-3.7093	0.57924	-0.10391
	-3.6993	0.58304	-0.09998
	-3.6893	0.58941	-0.09637
	-3.6793	0.5991	-0.09347
	-3.6693	0.61228	-0.09161
	-3.6593	0.62891	-0.09112
	-3.6493	0.64853	-0.09226
	-3.6393	0.67039	-0.09518
	-3.6293	0.6935	-0.09994
	-3.6193	0.71672	-0.10651
	-3.6093	0.73891	-0.11472
	-3.5993	0.75916	-0.12432
	-3.5893	0.77685	-0.13503
	-3.5793	0.7911	-0.14643
	-3.5693	0.80205	-0.15813
	-3.5593	0.8095	-0.16969
	-3.5493	0.8141	-0.18071
	-3.5393	0.8161	-0.19081
	-3.5293	0.81635	-0.19969
	-3.5193	0.81555	-0.20711
	-3.5093	0.8143	-0.2129
	-3.4993	0.8132	-0.21705
	-3.4893	0.81255	-0.21955
	-3.4793	0.81225	-0.22055
	-3.4693	0.8121	-0.22024
	-3.4593	0.81195	-0.21889
	-3.4493	0.8111	-0.21682
	-3.4393	0.80898	-0.21437
	-3.4293	0.8052	-0.21189
	-3.4193	0.79913	-0.20971
	-3.4093	0.79068	-0.20809
	-3.3993	0.77987	-0.20729
	-3.3893	0.76703	-0.20748
	-3.3793	0.75265	-0.20876
	-3.3693	0.7374	-0.21114
	-3.3593	0.72203	-0.21457
	-3.3493	0.7071	-0.21894
	-3.3393	0.69323	-0.22408
	-3.3293	0.68093	-0.22977
	-3.3193	0.67003	-0.23579
	-3.3093	0.66068	-0.24189
	-3.2993	0.6525	-0.24784
	-3.2893	0.6451	-0.2534
	-3.2793	0.63786	-0.25839
	-3.2693	0.63054	-0.26267
	-3.2593	0.62253	-0.26609
	-3.2493	0.61381	-0.26861
	-3.2393	0.60419	-0.27017
	-3.2293	0.59386	-0.27077
	-3.2193	0.58307	-0.27045
	-3.2093	0.57195	-0.26925
	-3.1993	0.56106	-0.26726
	-3.1893	0.55056	-0.26456
	-3.1793	0.54077	-0.26125
	-3.1693	0.5317	-0.25742
	-3.1593	0.52348	-0.25312
	-3.1493	0.51593	-0.24848
	-3.1393	0.50898	-0.24351
	-3.1293	0.50207	-0.23828
	-3.1193	0.49514	-0.23282
	-3.1093	0.48779	-0.22714
	-3.0993	0.47992	-0.22128
	-3.0893	0.47111	-0.21523
	-3.0793	0.46141	-0.20904
	-3.0693	0.45056	-0.20274
	-3.0593	0.43871	-0.19639
	-3.0493	0.42583	-0.19007
	-3.0393	0.41204	-0.18387
	-3.0293	0.39753	-0.17792
	-3.0193	0.38238	-0.17233
	-3.0093	0.36681	-0.16721
	-2.9993	0.35101	-0.16269
	-2.9893	0.33528	-0.15882
	-2.9793	0.31986	-0.15569
	-2.9693	0.30495	-0.15331
	-2.9593	0.29078	-0.15166
	-2.9493	0.27778	-0.15071
	-2.9393	0.26603	-0.15038
	-2.9293	0.25584	-0.15055
	-2.9193	0.24742	-0.15115
	-2.9093	0.24092	-0.15205
	-2.8993	0.2365	-0.15318
	-2.8893	0.23416	-0.15444
	-2.8793	0.23393	-0.15583
	-2.8693	0.23574	-0.15735
	-2.8593	0.23947	-0.15905
	-2.8493	0.24487	-0.161
	-2.8393	0.25173	-0.16332
	-2.8293	0.25977	-0.16614
	-2.8193	0.26864	-0.16957
	-2.8093	0.27801	-0.17373
	-2.7993	0.2876	-0.17869
	-2.7893	0.29699	-0.18447
	-2.7793	0.30596	-0.19103
	-2.7693	0.31424	-0.19828
	-2.7593	0.32169	-0.20603
	-2.7493	0.32813	-0.21404
	-2.7393	0.3334	-0.22202
	-2.7293	0.33746	-0.22966
	-2.7193	0.34028	-0.23659
	-2.7093	0.3419	-0.24248
	-2.6993	0.34229	-0.24707
	-2.6893	0.3417	-0.25011
	-2.6793	0.34003	-0.25145
	-2.6693	0.33765	-0.25102
	-2.6593	0.33457	-0.24882
	-2.6493	0.33124	-0.24499
	-2.6393	0.32776	-0.23974
	-2.6293	0.32458	-0.23331
	-2.6193	0.32193	-0.22603
	-2.6093	0.32019	-0.21824
	-2.5993	0.31968	-0.21028
	-2.5893	0.32059	-0.20249
	-2.5793	0.32309	-0.19519
	-2.5693	0.32722	-0.18862
	-2.5593	0.33295	-0.18299
	-2.5493	0.34008	-0.17841
	-2.5393	0.34831	-0.17498
	-2.5293	0.3573	-0.1727
	-2.5193	0.36654	-0.17147
	-2.5093	0.37557	-0.17121
	-2.4993	0.38389	-0.17173
	-2.4893	0.39108	-0.17283
	-2.4793	0.39677	-0.17429
	-2.4693	0.40061	-0.17586
	-2.4593	0.40251	-0.17732
	-2.4493	0.40248	-0.17847
	-2.4393	0.40048	-0.17913
	-2.4293	0.39669	-0.17915
	-2.4193	0.39149	-0.17844
	-2.4093	0.38509	-0.17698
	-2.3993	0.37789	-0.17473
	-2.3893	0.37007	-0.17178
	-2.3793	0.36206	-0.16813
	-2.3693	0.35388	-0.1639
	-2.3593	0.34593	-0.1592
	-2.3493	0.33823	-0.15408
	-2.3393	0.33085	-0.14864
	-2.3293	0.32391	-0.14298
	-2.3193	0.31731	-0.1372
	-2.3093	0.31115	-0.13134
	-2.2993	0.30544	-0.12546
	-2.2893	0.30024	-0.11968
	-2.2793	0.29558	-0.11403
	-2.2693	0.29161	-0.1086
	-2.2593	0.2885	-0.10343
	-2.2493	0.28643	-0.09858
	-2.2393	0.28565	-0.09409
	-2.2293	0.28642	-0.08998
	-2.2193	0.28898	-0.08625
	-2.2093	0.29359	-0.08288
	-2.1993	0.30044	-0.07984
	-2.1893	0.30971	-0.07709
	-2.1793	0.32147	-0.07454
	-2.1693	0.33573	-0.07215
	-2.1593	0.35242	-0.06985
	-2.1493	0.37135	-0.06758
	-2.1393	0.39226	-0.06531
	-2.1293	0.41475	-0.063
	-2.1193	0.43845	-0.06066
	-2.1093	0.46284	-0.05828
	-2.0993	0.48737	-0.05589
	-2.0893	0.51134	-0.05351
	-2.0793	0.53438	-0.05121
	-2.0693	0.55561	-0.04901
	-2.0593	0.57438	-0.04693
	-2.0493	0.59019	-0.04502
	-2.0393	0.60243	-0.04331
	-2.0293	0.61042	-0.04177
	-2.0193	0.6141	-0.04041
	-2.0093	0.6128	-0.03922
	-1.9993	0.60679	-0.03817
	-1.9893	0.59576	-0.03727
	-1.9793	0.58032	-0.03648
	-1.9693	0.56062	-0.0358
	-1.9593	0.53736	-0.03524
	-1.9493	0.51104	-0.03482
	-1.9393	0.48233	-0.03453
	-1.9293	0.45219	-0.03439
	-1.9193	0.42117	-0.03442
	-1.9093	0.38999	-0.03461
	-1.8993	0.3593	-0.03494
	-1.8893	0.32968	-0.03539
	-1.8793	0.30161	-0.03591
	-1.8693	0.27557	-0.03642
	-1.8593	0.25188	-0.03686
	-1.8493	0.23085	-0.03716
	-1.8393	0.21271	-0.03724
	-1.8293	0.1976	-0.03703
	-1.8193	0.18557	-0.0365
	-1.8093	0.17664	-0.03562
	-1.7993	0.17067	-0.03438
	-1.7893	0.16748	-0.03282
	-1.7793	0.1668	-0.03099
	-1.7693	0.16826	-0.02896
	-1.7593	0.17147	-0.0268
	-1.7493	0.17596	-0.02461
	-1.7393	0.18129	-0.02248
	-1.7293	0.18701	-0.0205
	-1.7193	0.19271	-0.01875
	-1.7093	0.19806	-0.01729
	-1.6993	0.20278	-0.01618
	-1.6893	0.20668	-0.01546
	-1.6793	0.2097	-0.01513
	-1.6693	0.21188	-0.01522
	-1.6593	0.21319	-0.0157
	-1.6493	0.21377	-0.01655
	-1.6393	0.21379	-0.01775
	-1.6293	0.21351	-0.01924
	-1.6193	0.213	-0.02099
	-1.6093	0.21237	-0.02293
	-1.5993	0.21184	-0.02499
	-1.5893	0.21143	-0.0271
	-1.5793	0.21103	-0.02919
	-1.5693	0.21078	-0.03118
	-1.5593	0.21051	-0.03299
	-1.5493	0.21004	-0.03454
	-1.5393	0.20929	-0.0358
	-1.5293	0.20804	-0.0367
	-1.5193	0.20614	-0.0372
	-1.5093	0.2034	-0.03731
	-1.4993	0.19978	-0.03703
	-1.4893	0.19511	-0.03637
	-1.4793	0.18948	-0.03538
	-1.4693	0.18282	-0.03411
	-1.4593	0.17528	-0.03262
	-1.4493	0.16712	-0.03096
	-1.4393	0.15852	-0.02922
	-1.4293	0.14981	-0.02745
	-1.4193	0.14137	-0.02572
	-1.4093	0.13357	-0.02409
	-1.3993	0.12686	-0.0226
	-1.3893	0.12163	-0.02131
	-1.3793	0.11831	-0.02024
	-1.3693	0.11727	-0.0194
	-1.3593	0.11882	-0.01881
	-1.3493	0.12322	-0.01846
	-1.3393	0.13063	-0.01832
	-1.3293	0.14112	-0.01836
	-1.3193	0.1546	-0.01855
	-1.3093	0.17091	-0.01884
	-1.2993	0.1897	-0.01919
	-1.2893	0.21056	-0.01954
	-1.2793	0.2329	-0.01987
	-1.2693	0.25608	-0.02013
	-1.2593	0.27937	-0.0203
	-1.2493	0.30212	-0.02036
	-1.2393	0.32355	-0.0203
	-1.2293	0.34302	-0.02013
	-1.2193	0.35995	-0.01985
	-1.2093	0.3739	-0.01948
	-1.1993	0.38461	-0.01902
	-1.1893	0.39199	-0.0185
	-1.1793	0.3959	-0.01793
	-1.1693	0.39668	-0.01733
	-1.1593	0.39454	-0.01671
	-1.1493	0.38985	-0.01608
	-1.1393	0.38309	-0.01546
	-1.1293	0.37464	-0.01484
	-1.1193	0.36498	-0.01424
	-1.1093	0.3545	-0.01365
	-1.0993	0.34354	-0.01307
	-1.0893	0.33226	-0.01251
	-1.0793	0.32099	-0.01196
	-1.0693	0.3098	-0.01142
	-1.0593	0.29872	-0.01089
	-1.0493	0.28793	-0.01036
	-1.0393	0.27742	-0.00984
	-1.0293	0.26734	-0.00932
	-1.0193	0.25779	-0.0088
	-1.0093	0.24885	-0.00828
	-0.9993	0.24063	-0.00776
	-0.9893	0.23327	-0.00722
	-0.9793	0.22688	-0.00669
	-0.9693	0.22154	-0.00615
	-0.9593	0.21727	-0.00561
	-0.9493	0.21416	-0.00506
	-0.9393	0.21223	-0.00453
	-0.9293	0.2115	-0.00401
	-0.9193	0.21205	-0.0035
	-0.9093	0.214	-0.00302
	-0.8993	0.21751	-0.00257
	-0.8893	0.22279	-0.00216
	-0.8793	0.23012	-0.00179
	-0.8693	0.23977	-0.00145
	-0.8593	0.25204	-0.00117
	-0.8493	0.2671	-0.00092032
	-0.8393	0.28509	-0.0007142
	-0.8293	0.306	-0.00054497
	-0.8193	0.32974	-0.000408722
	-0.8093	0.35587	-0.000301269
	-0.7993	0.38385	-0.000218184
	-0.7893	0.41295	-0.0001552
	-0.7793	0.44232	-0.000108428
	-0.7693	0.47102	-7.43827e-05
	-0.7593	0.49812	-5.01014e-05
	-0.7493	0.52269	-3.31286e-05
	-0.7393	0.54385	-2.15044e-05
	-0.7293	0.56117	-1.37007e-05
	-0.7193	0.57416	-8.56596e-06
	-0.7093	0.58274	-5.25539e-06
	-0.6993	0.58708	-3.16367e-06
	-0.6893	0.58749	-1.86874e-06
	-0.6793	0.58465	-1.08281e-06
	-0.6693	0.57931	-6.15588e-07
	-0.6593	0.5721	-3.43295e-07
	-0.6493	0.56386	-1.87809e-07
	-0.6393	0.55519	-1.00769e-07
	-0.6293	0.54682	-5.3029e-08
	-0.6193	0.53891	-2.73731e-08
	-0.6093	0.5317	-1.3858e-08
	-0.5993	0.52501	-6.87924e-09
	-0.5893	0.51886	-3.35003e-09
	-0.5793	0.51274	-1.59923e-09
	-0.5693	0.50625	-7.48996e-10
	-0.5593	0.49899	-3.43904e-10
	-0.5493	0.49057	-1.54833e-10
	-0.5393	0.48048	-6.83602e-11
	-0.5293	0.46871	-2.95935e-11
	-0.5193	0.45504	-1.25623e-11
	-0.5093	0.43956	-5.22823e-12
	-0.4993	0.42254	-2.13395e-12
	-0.4893	0.40422	-8.53767e-13
	-0.4793	0.38502	-3.35023e-13
	-0.4693	0.3653	-1.28864e-13
	-0.4593	0.34556	-4.8602e-14
	-0.4493	0.32606	-1.79726e-14
	-0.4393	0.30711	-6.51693e-15
	-0.4293	0.28886	-2.31597e-15
	-0.4193	0.27137	-8.0523e-16
	-0.4093	0.25455	-2.76286e-16
	-0.3993	0.23836	-9.00178e-17
	-0.3893	0.22246	-3.14395e-17
	-0.3793	0.20685	-9.83809e-18
	-0.3693	0.19129	-3.84496e-18
	-0.3593	0.17574	0
	-0.3493	0.16015	0
	-0.3393	0.14458	0
	-0.3293	0.12913	0
	-0.3193	0.11396	0
	-0.3093	0.09928	0
	-0.2993	0.08529	0
	-0.2893	0.07222	0
	-0.2793	0.0602	0
	-0.2693	0.04939	0
	-0.2593	0.03985	0
	-0.2493	0.03162	0
	-0.2393	0.02465	0
	-0.2293	0.01888	0
	-0.2193	0.0142	0
	-0.2093	0.01049	0
	-0.1993	0.00761	0
	-0.1893	0.00542	0
	-0.1793	0.00378	0
	-0.1693	0.00259	0
	-0.1593	0.00174	0
	-0.1493	0.00115	0
	-0.1393	0.000744237	0
	-0.1293	0.000472287	0
	-0.1193	0.000293977	0
	-0.1093	0.000179424	0
	-0.0993	0.000107394	0
	-0.0893	6.30272e-05	0
	-0.0793	3.62708e-05	0
	-0.0693	2.04665e-05	0
	-0.0593	1.13231e-05	0
	-0.0493	6.14187e-06	0
	-0.0393	3.26621e-06	0
	-0.0293	1.70328e-06	0
	-0.0193	8.7135e-07	0
	-0.0093	4.38425e-07	0
	0.00070312	2.19198e-07	0
	0.0107	1.13636e-07	0
	0.0207	7.0375e-08	0
	0.0307	6.64565e-08	0
	0.0407	9.75175e-08	0
	0.0507	1.74621e-07	0
	0.0607	3.26835e-07	0
	0.0707	6.0928e-07	0
	0.0807	1.11751e-06	0
	0.0907	2.0113e-06	0
	0.1007	3.55e-06	0
	0.1107	6.1445e-06	0
	0.1207	1.04293e-05	0
	0.1307	1.73583e-05	0
	0.1407	2.83345e-05	0
	0.1507	4.5347e-05	0
	0.1607	7.1205e-05	0
	0.1707	0.000109641	0
	0.1807	0.000165627	0
	0.1907	0.000245475	0
	0.2007	0.000356955	0
	0.2107	0.00050929	0
	0.2207	0.000713235	0
	0.2307	0.000980375	0
	0.2407	0.00132	0
	0.2507	0.00175	0
	0.2607	0.00228	0
	0.2707	0.00292	0
	0.2807	0.00367	0
	0.2907	0.00454	0
	0.3007	0.00553	0
	0.3107	0.00662	0
	0.3207	0.0078	0
	0.3307	0.00907	0
	0.3407	0.0104	0
	0.3507	0.01176	0
	0.3607	0.01315	0
	0.3707	0.01453	0
	0.3807	0.01589	0
	0.3907	0.01721	0
	0.4007	0.01849	0
	0.4107	0.0197	0
	0.4207	0.02085	0
	0.4307	0.02193	0
	0.4407	0.02295	0
	0.4507	0.02388	0
	0.4607	0.02474	0
	0.4707	0.02551	0
	0.4807	0.02621	0
	0.4907	0.02683	0
	0.5007	0.02736	0
	0.5107	0.0278	0
	0.5207	0.02817	0
	0.5307	0.02846	0
	0.5407	0.02868	0
	0.5507	0.02883	0
	0.5607	0.0289	0
	0.5707	0.02891	0
	0.5807	0.02886	0
	0.5907	0.02875	0
	0.6007	0.02859	0
	0.6107	0.02837	0
	0.6207	0.02811	0
	0.6307	0.02782	0
	0.6407	0.02752	0
	0.6507	0.02721	0
	0.6607	0.02691	0
	0.6707	0.02664	0
	0.6807	0.02642	0
	0.6907	0.02624	0
	0.7007	0.02612	0
	0.7107	0.02607	0
	0.7207	0.02607	0
	0.7307	0.02613	0
	0.7407	0.02626	0
	0.7507	0.02646	0
	0.7607	0.02674	0
	0.7707	0.02711	0
	0.7807	0.0276	0
	0.7907	0.02823	0
	0.8007	0.02904	0
	0.8107	0.03007	0
	0.8207	0.03135	0
	0.8307	0.03296	0
	0.8407	0.03491	0
	0.8507	0.03728	0
	0.8607	0.04013	0
	0.8707	0.0435	0
	0.8807	0.04746	0
	0.8907	0.05207	0
	0.9007	0.05737	0
	0.9107	0.06342	0
	0.9207	0.07023	0
	0.9307	0.07781	0
	0.9407	0.08611	0
	0.9507	0.09508	0
	0.9607	0.10458	0
	0.9707	0.11443	0
	0.9807	0.12436	0
	0.9907	0.13411	0
	1.0007	0.14335	0
	1.0107	0.15171	0
	1.0207	0.15886	0
	1.0307	0.16444	0
	1.0407	0.16821	0
	1.0507	0.16995	0
	1.0607	0.16957	0
	1.0707	0.16706	0
	1.0807	0.16255	0
	1.0907	0.15622	0
	1.1007	0.14836	0
	1.1107	0.13933	0
	1.1207	0.12949	0
	1.1307	0.11922	0
	1.1407	0.10892	0
	1.1507	0.09887	0
	1.1607	0.08939	0
	1.1707	0.08067	0
	1.1807	0.07286	0
	1.1907	0.06608	0
	1.2007	0.06033	0
	1.2107	0.05561	0
	1.2207	0.05185	0
	1.2307	0.04895	0
	1.2407	0.04681	0
	1.2507	0.04525	0
	1.2607	0.04416	0
	1.2707	0.04335	0
	1.2807	0.0427	0
	1.2907	0.04206	0
	1.3007	0.04132	0
	1.3107	0.04043	0
	1.3207	0.03934	0
	1.3307	0.03809	0
	1.3407	0.03676	0
	1.3507	0.03549	0
	1.3607	0.03453	0
	1.3707	0.03414	0
	1.3807	0.03471	0
	1.3907	0.03667	0
	1.4007	0.04051	0
	1.4107	0.04682	0
	1.4207	0.05619	0
	1.4307	0.06925	0
	1.4407	0.08664	0
	1.4507	0.10894	0
	1.4607	0.13673	0
	1.4707	0.1704	0
	1.4807	0.21027	0
	1.4907	0.25648	0
	1.5007	0.30891	0
	1.5107	0.36729	0
	1.5207	0.43088	0
	1.5307	0.49921	0
	1.5407	0.57091	0
	1.5507	0.64482	0
	1.5607	0.71919	0
	1.5707	0.79243	0
	1.5807	0.86258	0
	1.5907	0.9278	0
	1.6007	0.98593	0
	1.6107	1.03541	0
	1.6207	1.07473	0
	1.6307	1.1029	0
	1.6407	1.11931	0
	1.6507	1.12411	0
	1.6607	1.11831	0
	1.6707	1.10345	0
	1.6807	1.08148	-7.73501e-18
	1.6907	1.05496	-3.03712e-17
	1.7007	1.02648	-6.58821e-17
	1.7107	0.9987	-2.44815e-16
	1.7207	0.97386	-7.2477e-16
	1.7307	0.95388	-2.17095e-15
	1.7407	0.93995	-6.40859e-15
	1.7507	0.93232	-1.85296e-14
	1.7607	0.93109	-5.24936e-14
	1.7707	0.93532	-1.45797e-13
	1.7807	0.9437	-3.96936e-13
	1.7907	0.95453	-1.05929e-12
	1.8007	0.96632	-2.7722e-12
	1.8107	0.9771	-7.11088e-12
	1.8207	0.98565	-1.78846e-11
	1.8307	0.99039	-4.40853e-11
	1.8407	0.99039	-1.0653e-10
	1.8507	0.98468	-2.52467e-10
	1.8607	0.97293	-5.86355e-10
	1.8707	0.95468	-1.33516e-09
	1.8807	0.92958	-2.98025e-09
	1.8907	0.89783	-6.52245e-09
	1.9007	0.85952	-1.39907e-08
	1.9107	0.81487	-2.94308e-08
	1.9207	0.76471	-6.06911e-08
	1.9307	0.70978	-1.22688e-07
	1.9407	0.65099	-2.43147e-07
	1.9507	0.58962	-4.72372e-07
	1.9607	0.52701	-8.99734e-07
	1.9707	0.46449	-1.68015e-06
	1.9807	0.4034	-3.07553e-06
	1.9907	0.34512	-5.52052e-06
	2.0007	0.29066	-9.71304e-06
	2.0107	0.24089	-1.67585e-05
	2.0207	0.19636	-2.83372e-05
	2.0307	0.15736	-4.69843e-05
	2.0407	0.12398	-7.63757e-05
	2.0507	0.09597	-0.000121714
	2.0607	0.07298	-0.00019018
	2.0707	0.05452	-0.000291393
	2.0807	0.03999	-0.000437667
	2.0907	0.02881	-0.000644571
	2.1007	0.02037	-0.00093082
	2.1107	0.01414	-0.00132
	2.1207	0.00964	-0.00183
	2.1307	0.00644	-0.00249
	2.1407	0.00423	-0.00333
	2.1507	0.00272	-0.00436
	2.1607	0.00172	-0.00561
	2.1707	0.00107	-0.00708
	2.1807	0.000648099	-0.00877
	2.1907	0.000386633	-0.01067
	2.2007	0.000226215	-0.01276
	2.2107	0.000129828	-0.01502
	2.2207	7.30735e-05	-0.0174
	2.2307	4.03518e-05	-0.01988
	2.2407	2.1848e-05	-0.02242
	2.2507	1.16022e-05	-0.02503
	2.2607	6.04267e-06	-0.02771
	2.2707	3.08651e-06	-0.03052
	2.2807	1.54558e-06	-0.0335
	2.2907	7.59111e-07	-0.03677
	2.3007	3.65568e-07	-0.04044
	2.3107	1.72629e-07	-0.04464
	2.3207	7.99311e-08	-0.04948
	2.3307	3.62892e-08	-0.05504
	2.3407	1.61558e-08	-0.06139
	2.3507	7.0513e-09	-0.06853
	2.3607	3.01776e-09	-0.0764
	2.3707	1.26623e-09	-0.08488
	2.3807	5.20906e-10	-0.09377
	2.3907	2.10104e-10	-0.10287
	2.4007	8.30797e-11	-0.11193
	2.4107	3.22177e-11	-0.12072
	2.4207	1.22433e-11	-0.12904
	2.4307	4.56235e-12	-0.13673
	2.4407	1.66679e-12	-0.14376
	2.4507	5.96798e-13	-0.15015
	2.4607	2.09864e-13	-0.156
	2.4707	7.22885e-14	-0.16159
	2.4807	2.4225e-14	-0.16721
	2.4907	7.68166e-15	-0.17324
	2.5007	2.95391e-15	-0.18
	2.5107	8.86207e-16	-0.18794
	2.5207	2.95633e-16	-0.19724
	2.5307	0	-0.20813
	2.5407	0	-0.22066
	2.5507	0	-0.23461
	2.5607	0	-0.24966
	2.5707	0	-0.26547
	2.5807	0	-0.28134
	2.5907	0	-0.29659
	2.6007	0	-0.31061
	2.6107	0	-0.32269
	2.6207	0	-0.33235
	2.6307	0	-0.33923
	2.6407	0	-0.34309
	2.6507	0	-0.34402
	2.6607	0	-0.34215
	2.6707	0	-0.33785
	2.6807	0	-0.33172
	2.6907	0	-0.32416
	2.7007	0	-0.31581
	2.7107	0	-0.3073
	2.7207	0	-0.29895
	2.7307	0	-0.29122
	2.7407	0	-0.28431
	2.7507	0	-0.27842
	2.7607	0	-0.27353
	2.7707	0	-0.26965
	2.7807	0	-0.26662
	2.7907	0	-0.26425
	2.8007	0	-0.2624
	2.8107	0	-0.26072
	2.8207	0	-0.2591
	2.8307	0	-0.25742
	2.8407	0	-0.25548
	2.8507	0	-0.2532
	2.8607	0	-0.25056
	2.8707	0	-0.2476
	2.8807	0	-0.24434
	2.8907	0	-0.24082
	2.9007	0	-0.23718
	2.9107	0	-0.2334
	2.9207	0	-0.2297
	2.9307	0	-0.22607
	2.9407	0	-0.22256
	2.9507	0	-0.21933
	2.9607	0	-0.21623
	2.9707	0	-0.21343
	2.9807	0	-0.21087
	2.9907	0	-0.20847
	3.0007	0	-0.20629
	3.0107	0	-0.20424
	3.0207	0	-0.20228
	3.0307	0	-0.20034
	3.0407	0	-0.19837
	3.0507	0	-0.19632
	3.0607	0	-0.19413
	3.0707	0	-0.19178
	3.0807	0	-0.18925
	3.0907	0	-0.18649
	3.1007	0	-0.18352
	3.1107	0	-0.18034
	3.1207	0	-0.17691
	3.1307	0	-0.17321
	3.1407	0	-0.16918
	3.1507	0	-0.16481
	3.1607	0	-0.15999
	3.1707	0	-0.15469
	3.1807	0	-0.14888
	3.1907	0	-0.1425
	3.2007	0	-0.13562
	3.2107	0	-0.12828
	3.2207	0	-0.12061
	3.2307	0	-0.11279
	3.2407	0	-0.10504
	3.2507	0	-0.09763
	3.2607	0	-0.09082
	3.2707	0	-0.08495
	3.2807	0	-0.08028
	3.2907	0	-0.0771
	3.3007	0	-0.07566
	3.3107	0	-0.07618
	3.3207	0	-0.0788
	3.3307	0	-0.08365
	3.3407	0	-0.09077
	3.3507	0	-0.10018
	3.3607	0	-0.11181
	3.3707	0	-0.12557
	3.3807	0	-0.14126
	3.3907	0	-0.15868
	3.4007	0	-0.17759
	3.4107	0	-0.19768
	3.4207	0	-0.21865
	3.4307	0	-0.24019
	3.4407	0	-0.26187
	3.4507	0	-0.28352
	3.4607	0	-0.30471
	3.4707	0	-0.32516
	3.4807	0	-0.34462
	3.4907	0	-0.36273
	3.5007	0	-0.37937
	3.5107	0	-0.39413
	3.5207	0	-0.40692
	3.5307	0	-0.41766
	3.5407	0	-0.42604
	3.5507	0	-0.43221
	3.5607	0	-0.43616
	3.5707	0	-0.43812
	3.5807	0	-0.43829
	3.5907	0	-0.43711
	3.6007	0	-0.43494
	3.6107	0	-0.43243
	3.6207	0	-0.43013
	3.6307	0	-0.42841
	3.6407	0	-0.4279
	3.6507	2.15527e-18	-0.42897
	3.6607	2.15527e-18	-0.43178
	3.6707	1.07766e-17	-0.43633
	3.6807	3.23307e-17	-0.4424
	3.6907	1.01301e-16	-0.44961
	3.7007	3.0391e-16	-0.45725
	3.7107	8.88016e-16	-0.46432
	3.7207	2.56066e-15	-0.46992
	3.7307	7.22588e-15	-0.47298
	3.7407	1.99884e-14	-0.47242
	3.7507	5.41977e-14	-0.46751
	3.7607	1.44018e-13	-0.45748
	3.7707	3.75356e-13	-0.44213
	3.7807	9.58518e-13	-0.42151
	3.7907	2.4e-12	-0.39606
	3.8007	5.8887e-12	-0.3664
	3.8107	1.41635e-11	-0.33379
	3.8207	3.34042e-11	-0.29933
	3.8307	7.71996e-11	-0.26449
	3.8407	1.74904e-10	-0.23065
	3.8507	3.88419e-10	-0.19917
	3.8607	8.45515e-10	-0.17142
	3.8707	1.80425e-09	-0.14861
	3.8807	3.77374e-09	-0.13189
	3.8907	7.73805e-09	-0.12239
	3.9007	1.55502e-08	-0.12125
	3.9107	3.06366e-08	-0.12968
	3.9207	5.91634e-08	-0.14898
	3.9307	1.11992e-07	-0.18066
	3.9407	2.07803e-07	-0.22632
	3.9507	3.77981e-07	-0.28769
	3.9607	6.73867e-07	-0.36683
	3.9707	1.17769e-06	-0.46567
	3.9807	2.01762e-06	-0.58593
	3.9907	3.38759e-06	-0.72953
	4.0007	5.5761e-06	-0.89782
	4.0107	8.99697e-06	-1.09189
	4.0207	1.42265e-05	-1.31223
	4.0307	2.20602e-05	-1.55878
	4.0407	3.35235e-05	-1.83037
	4.0507	4.994e-05	-2.12541
	4.0607	7.29181e-05	-2.44094
	4.0707	0.000104365	-2.7734
	4.0807	0.000146407	-3.1183
	4.0907	0.00020139	-3.46975
	4.1007	0.000271461	-3.82255
	4.1107	0.000358769	-4.1693
	4.1207	0.000464639	-4.50375
	4.1307	0.000590006	-4.81915
	4.1407	0.000734335	-5.1089
	4.1507	0.000895863	-5.368
	4.1607	0.00107	-5.5911
	4.1707	0.00126	-5.7758
	4.1807	0.00144	-5.9184
	4.1907	0.00163	-6.01955
	4.2007	0.00179	-6.07775
	4.2107	0.00194	-6.0986
	4.2207	0.00206	-6.0813
	4.2307	0.00214	-6.0305
	4.2407	0.00218	-5.9514
	4.2507	0.00218	-5.84825
	4.2607	0.00214	-5.72415
	4.2707	0.00205	-5.5865
	4.2807	0.00194	-5.43625
	4.2907	0.00179	-5.2795
	4.3007	0.00162	-5.1179
	4.3107	0.00144	-4.9539
	4.3207	0.00126	-4.7891
	4.3307	0.00109	-4.6249
	4.3407	0.000931588	-4.46085
	4.3507	0.000792887	-4.2988
	4.3607	0.000678917	-4.1398
	4.3707	0.000592982	-3.98415
	4.3807	0.000537029	-3.83255
	4.3907	0.000511735	-3.6889
	4.4007	0.0005167	-3.55455
	4.4107	0.000550362	-3.43265
	4.4207	0.000610431	-3.32535
	4.4307	0.000693454	-3.2376
	4.4407	0.000795087	-3.17045
	4.4507	0.000910138	-3.12605
	4.4607	0.00103	-3.105
	4.4707	0.00116	-3.10655
	4.4807	0.00127	-3.12775
	4.4907	0.00138	-3.16545
	4.5007	0.00146	-3.2137
	4.5107	0.00152	-3.26645
	4.5207	0.00156	-3.31635
	4.5307	0.00156	-3.3563
	4.5407	0.00153	-3.38
	4.5507	0.00147	-3.3815
	4.5607	0.00139	-3.35725
	4.5707	0.00129	-3.30495
	4.5807	0.00117	-3.22505
	4.5907	0.00104	-3.11942
	4.6007	0.000903448	-2.99199
	4.6107	0.000771571	-2.84851
	4.6207	0.000645887	-2.69513
	4.6307	0.000529968	-2.53911
	4.6407	0.000426356	-2.38737
	4.6507	0.00033614	-2.24633
	4.6607	0.000259771	-2.12162
	4.6707	0.000196814	-2.01784
	4.6807	0.000146174	-1.93787
	4.6907	0.000106421	-1.88323
	4.7007	7.59717e-05	-1.85433
	4.7107	5.32144e-05	-1.84989
	4.7207	3.66145e-05	-1.86762
	4.7307	2.48558e-05	-1.90451
	4.7407	1.68205e-05	-1.95691
	4.7507	1.16536e-05	-2.02079
	4.7607	8.75201e-06	-2.09236
	4.7707	7.77447e-06	-2.16806
	4.7807	8.64424e-06	-2.24488
	4.7907	1.15701e-05	-2.3205
	4.8007	1.7071e-05	-2.39321
	4.8107	2.60267e-05	-2.46178
	4.8207	3.97158e-05	-2.52595
	4.8307	5.98957e-05	-2.58492
	4.8407	8.8844e-05	-2.63848
	4.8507	0.000129352	-2.68596
	4.8607	0.000184771	-2.72672
	4.8707	0.000258859	-2.75903
	4.8807	0.000355629	-2.78118
	4.8907	0.000479115	-2.79108
	4.9007	0.00063307	-2.78627
	4.9107	0.000820281	-2.7645
	4.9207	0.00104	-2.72342
	4.9307	0.0013	-2.66284
	4.9407	0.00159	-2.58099
	4.9507	0.0019	-2.47963
	4.9607	0.00223	-2.35954
	4.9707	0.00258	-2.22373
	4.9807	0.00291	-2.07603
	4.9907	0.00323	-1.9202
	5.0007	0.00351	-1.76124
	5.0107	0.00375	-1.60305
	5.0207	0.00392	-1.45014
	5.0307	0.00403	-1.30572
	5.0407	0.00407	-1.17244
	5.0507	0.00404	-1.05191
	5.0607	0.00394	-0.94474
	5.0707	0.00379	-0.85048
	5.0807	0.00361	-0.76826
	5.0907	0.0034	-0.69633
	5.1007	0.00319	-0.63291
	5.1107	0.003	-0.57583
	5.1207	0.00284	-0.52367
	5.1307	0.00273	-0.47465
	5.1407	0.00268	-0.42818
	5.1507	0.0027	-0.38332
	5.1607	0.00277	-0.34006
	5.1707	0.0029	-0.29865
	5.1807	0.00307	-0.25937
	5.1907	0.00327	-0.22279
	5.2007	0.00349	-0.1895
	5.2107	0.00369	-0.15991
	5.2207	0.00387	-0.13434
	5.2307	0.004	-0.11293
	5.2407	0.00408	-0.09565
	5.2507	0.00409	-0.08223
	5.2607	0.00404	-0.07236
	5.2707	0.00391	-0.06556
	5.2807	0.00373	-0.06132
	5.2907	0.0035	-0.05913
	5.3007	0.00324	-0.05853
	5.3107	0.00296	-0.05913
	5.3207	0.00268	-0.06062
	5.3307	0.00241	-0.06284
	5.3407	0.00218	-0.06572
	5.3507	0.00197	-0.06929
	5.3607	0.00182	-0.07368
	5.3707	0.0017	-0.07904
	5.3807	0.00164	-0.08553
	5.3907	0.00161	-0.09329
	5.4007	0.00162	-0.10236
	5.4107	0.00166	-0.11268
	5.4207	0.00173	-0.12405
	5.4307	0.0018	-0.13614
	5.4407	0.00189	-0.14849
	5.4507	0.00198	-0.16058
	5.4607	0.00207	-0.17168
	5.4707	0.00216	-0.18131
	5.4807	0.00225	-0.18889
	5.4907	0.00234	-0.19383
	5.5007	0.00243	-0.19591
	5.5107	0.00253	-0.19492
	5.5207	0.00263	-0.19089
	5.5307	0.00273	-0.18407
	5.5407	0.00282	-0.17483
	5.5507	0.00291	-0.16362
	5.5607	0.00297	-0.15105
	5.5707	0.00302	-0.13776
	5.5807	0.00303	-0.12434
	5.5907	0.00301	-0.11137
	5.6007	0.00296	-0.09932
	5.6107	0.00288	-0.08856
	5.6207	0.00278	-0.07935
	5.6307	0.00266	-0.0718
	5.6407	0.00253	-0.06594
	5.6507	0.00241	-0.06167
	5.6607	0.00232	-0.05885
	5.6707	0.00225	-0.05722
	5.6807	0.00223	-0.05655
	5.6907	0.00226	-0.05657
	5.7007	0.00235	-0.057
	5.7107	0.00249	-0.05762
	5.7207	0.00269	-0.05822
	5.7307	0.00294	-0.05864
	5.7407	0.00322	-0.05873
	5.7507	0.00352	-0.0584
	5.7607	0.00383	-0.05758
	5.7707	0.00413	-0.05625
	5.7807	0.0044	-0.05439
	5.7907	0.00464	-0.05206
	5.8007	0.00482	-0.04925
	5.8107	0.00496	-0.04608
	5.8207	0.00503	-0.04258
	5.8307	0.00506	-0.03888
	5.8407	0.00504	-0.0351
	5.8507	0.00498	-0.03135
	5.8607	0.0049	-0.02777
	5.8707	0.00481	-0.02447
	5.8807	0.00471	-0.02159
	5.8907	0.00462	-0.01923
	5.9007	0.00453	-0.01747
	5.9107	0.00446	-0.01638
	5.9207	0.0044	-0.01601
	5.9307	0.00435	-0.01638
	5.9407	0.00431	-0.01748
	5.9507	0.00427	-0.01926
	5.9607	0.00424	-0.02168
	5.9707	0.00422	-0.02463
	5.9807	0.00421	-0.02801
	5.9907	0.00423	-0.03165
	6.0007	0.00429	-0.03542
	6.0107	0.00441	-0.03913
	6.0207	0.00459	-0.04264
	6.0307	0.00484	-0.04577
	6.0407	0.00518	-0.04839
	6.0507	0.00561	-0.0504
	6.0607	0.00612	-0.05174
	6.0707	0.00669	-0.05238
	6.0807	0.00732	-0.05234
	6.0907	0.00797	-0.0517
	6.1007	0.00861	-0.05056
	6.1107	0.00921	-0.04906
	6.1207	0.00974	-0.04734
	6.1307	0.01017	-0.04555
	6.1407	0.01047	-0.04385
	6.1507	0.01062	-0.04236
	6.1607	0.01061	-0.04119
	6.1707	0.01043	-0.04041
	6.1807	0.01009	-0.04006
	6.1907	0.00961	-0.04017
	6.2007	0.009	-0.04073
	6.2107	0.00831	-0.04171
	6.2207	0.00755	-0.04309
	6.2307	0.00677	-0.04481
	6.2407	0.00599	-0.04683
	6.2507	0.00524	-0.04909
	6.2607	0.00454	-0.05153
	6.2707	0.00393	-0.0541
	6.2807	0.00339	-0.05672
	6.2907	0.00296	-0.05932
	6.3007	0.00262	-0.06183
	6.3107	0.00237	-0.06418
	6.3207	0.00222	-0.0663
	6.3307	0.00215	-0.06813
	6.3407	0.00215	-0.06962
	6.3507	0.00222	-0.07072
	6.3607	0.00235	-0.07142
	6.3707	0.00253	-0.07168
	6.3807	0.00277	-0.07154
	6.3907	0.00305	-0.07099
	6.4007	0.00338	-0.07003
	6.4107	0.00375	-0.06871
	6.4207	0.00416	-0.06704
	6.4307	0.0046	-0.06503
	6.4407	0.00505	-0.06273
	6.4507	0.00551	-0.06014
	6.4607	0.00598	-0.05727
	6.4707	0.00642	-0.05418
	6.4807	0.00684	-0.05087
	6.4907	0.00723	-0.04741
	6.5007	0.00756	-0.04383
	6.5107	0.00785	-0.0402
	6.5207	0.00808	-0.0366
	6.5307	0.00825	-0.03311
	6.5407	0.00837	-0.02984
	6.5507	0.00844	-0.02687
	6.5607	0.00847	-0.0243
	6.5707	0.00846	-0.02223
	6.5807	0.00841	-0.02073
	6.5907	0.00834	-0.01987
	6.6007	0.00824	-0.01968
[truncated: 2 more rows]

## Sheet: Figure 1b
Figure 1b	Mn4+ sites as purple octahedra in the relaxed crystal structure of Na[Li0.25Mn0.75]O2 together with its corresponding PDOS
	E-Ef (eV)	PDOS (/atom)	PDOS (/atom)
	-13.3693	0	0
	-13.3593	0	0
	-13.3493	0	0
	-13.3393	0	0
	-13.3293	0	0
	-13.3193	0	0
	-13.3093	0	0
	-13.2993	0	0
	-13.2893	0	0
	-13.2793	0	0
	-13.2693	0	0
	-13.2593	0	0
	-13.2493	0	0
	-13.2393	0	0
	-13.2293	0	0
	-13.2193	0	0
	-13.2093	0	0
	-13.1993	0	0
	-13.1893	0	0
	-13.1793	0	0
	-13.1693	0	0
	-13.1593	0	0
	-13.1493	0	0
	-13.1393	0	0
	-13.1293	0	0
	-13.1193	0	0
	-13.1093	0	0
	-13.0993	0	0
	-13.0893	0	0
	-13.0793	0	0
	-13.0693	0	0
	-13.0593	0	0
	-13.0493	0	0
	-13.0393	0	0
	-13.0293	0	0
	-13.0193	0	0
	-13.0093	0	0
	-12.9993	0	0
	-12.9893	0	0
	-12.9793	0	0
	-12.9693	0	0
	-12.9593	0	0
	-12.9493	0	0
	-12.9393	0	0
	-12.9293	0	0
	-12.9193	0	0
	-12.9093	0	0
	-12.8993	0	0
	-12.8893	0	0
	-12.8793	0	0
	-12.8693	0	0
	-12.8593	0	0
	-12.8493	0	0
	-12.8393	0	0
	-12.8293	0	0
	-12.8193	0	0
	-12.8093	0	0
	-12.7993	0	0
	-12.7893	0	0
	-12.7793	0	0
	-12.7693	0	0
	-12.7593	0	0
	-12.7493	0	0
	-12.7393	0	0
	-12.7293	0	0
	-12.7193	0	0
	-12.7093	0	0
	-12.6993	0	0
	-12.6893	0	0
	-12.6793	0	0
	-12.6693	0	0
	-12.6593	0	0
	-12.6493	0	0
	-12.6393	0	0
	-12.6293	0	0
	-12.6193	0	0
	-12.6093	0	0
	-12.5993	0	0
	-12.5893	0	0
	-12.5793	0	0
	-12.5693	0	0
	-12.5593	0	0
	-12.5493	0	0
	-12.5393	0	0
	-12.5293	0	0
	-12.5193	0	0
	-12.5093	0	0
	-12.4993	0	0
	-12.4893	0	0
	-12.4793	0	0
	-12.4693	0	0
	-12.4593	0	0
	-12.4493	0	0
	-12.4393	0	0
	-12.4293	0	0
	-12.4193	0	0
	-12.4093	0	0
	-12.3993	0	0
	-12.3893	0	0
	-12.3793	0	0
	-12.3693	0	0
	-12.3593	0	0
	-12.3493	0	0
	-12.3393	0	0
	-12.3293	0	0
	-12.3193	0	0
	-12.3093	0	0
	-12.2993	0	0
	-12.2893	0	0
	-12.2793	0	0
	-12.2693	0	0
	-12.2593	0	0
	-12.2493	0	0
	-12.2393	0	0
	-12.2293	0	0
	-12.2193	0	0
	-12.2093	0	0
	-12.1993	0	0
	-12.1893	0	0
	-12.1793	0	0
	-12.1693	0	0
	-12.1593	0	0
	-12.1493	0	0
	-12.1393	0	0
	-12.1293	0	0
	-12.1193	0	0
	-12.1093	0	0
	-12.0993	0	0
	-12.0893	0	0
	-12.0793	0	0
	-12.0693	0	0
	-12.0593	0	0
	-12.0493	0	0
	-12.0393	0	0
	-12.0293	0	0
	-12.0193	0	0
	-12.0093	0	0
	-11.9993	0	0
	-11.9893	0	0
	-11.9793	0	0
	-11.9693	0	0
	-11.9593	0	0
	-11.9493	0	0
	-11.9393	0	0
	-11.9293	0	0
	-11.9193	0	0
	-11.9093	0	0
	-11.8993	0	0
	-11.8893	0	0
	-11.8793	0	0
	-11.8693	0	0
	-11.8593	0	0
	-11.8493	0	0
	-11.8393	0	0
	-11.8293	0	0
	-11.8193	0	0
	-11.8093	0	0
	-11.7993	0	0
	-11.7893	0	0
	-11.7793	0	0
	-11.7693	0	0
	-11.7593	0	0
	-11.7493	0	0
	-11.7393	0	0
	-11.7293	0	0
	-11.7193	0	0
	-11.7093	0	0
	-11.6993	0	0
	-11.6893	0	0
	-11.6793	0	0
	-11.6693	0	0
	-11.6593	0	0
	-11.6493	0	0
	-11.6393	0	0
	-11.6293	0	0
	-11.6193	0	0
	-11.6093	0	0
	-11.5993	0	0
	-11.5893	0	0
	-11.5793	0	0
	-11.5693	0	0
	-11.5593	0	0
	-11.5493	0	0
	-11.5393	0	0
	-11.5293	0	0
	-11.5193	0	0
	-11.5093	0	0
	-11.4993	0	0
	-11.4893	0	0
	-11.4793	0	0
	-11.4693	0	0
	-11.4593	0	0
	-11.4493	0	0
	-11.4393	0	0
	-11.4293	0	0
	-11.4193	0	0
	-11.4093	0	0
	-11.3993	0	0
	-11.3893	0	0
	-11.3793	0	0
	-11.3693	0	0
	-11.3593	0	0
	-11.3493	0	0
	-11.3393	0	0
	-11.3293	0	0
	-11.3193	0	0
	-11.3093	0	0
	-11.2993	0	0
	-11.2893	0	0
	-11.2793	0	0
	-11.2693	0	0
	-11.2593	0	0
	-11.2493	0	0
	-11.2393	0	0
	-11.2293	0	0
	-11.2193	0	0
	-11.2093	0	0
	-11.1993	0	0
	-11.1893	0	0
	-11.1793	0	0
	-11.1693	0	0
	-11.1593	0	0
	-11.1493	0	0
	-11.1393	0	0
	-11.1293	0	0
	-11.1193	0	0
	-11.1093	0	0
	-11.0993	0	0
	-11.0893	0	0
	-11.0793	0	0
	-11.0693	0	0
	-11.0593	0	0
	-11.0493	0	0
	-11.0393	0	0
	-11.0293	0	0
	-11.0193	0	0
	-11.0093	0	0
	-10.9993	0	0
	-10.9893	0	0
	-10.9793	0	0
	-10.9693	0	0
	-10.9593	0	0
	-10.9493	0	0
	-10.9393	0	0
	-10.9293	0	0
	-10.9193	0	0
	-10.9093	0	0
	-10.8993	0	0
	-10.8893	0	0
	-10.8793	0	0
	-10.8693	0	0
	-10.8593	0	0
	-10.8493	0	0
	-10.8393	0	0
	-10.8293	0	0
	-10.8193	0	0
	-10.8093	0	0
	-10.7993	0	0
	-10.7893	0	0
	-10.7793	0	0
	-10.7693	0	0
	-10.7593	0	0
	-10.7493	0	0
	-10.7393	0	0
	-10.7293	0	0
	-10.7193	0	0
	-10.7093	0	0
	-10.6993	0	0
	-10.6893	0	0
	-10.6793	0	0
	-10.6693	0	0
	-10.6593	0	0
	-10.6493	0	0
	-10.6393	0	0
	-10.6293	0	0
	-10.6193	0	0
	-10.6093	0	0
	-10.5993	0	0
	-10.5893	0	0
	-10.5793	0	0
	-10.5693	0	0
	-10.5593	0	0
	-10.5493	0	0
	-10.5393	0	0
	-10.5293	0	0
	-10.5193	0	0
	-10.5093	0	0
	-10.4993	0	0
	-10.4893	0	0
	-10.4793	0	0
	-10.4693	0	0
	-10.4593	0	0
	-10.4493	0	0
	-10.4393	0	0
	-10.4293	0	0
	-10.4193	0	0
	-10.4093	0	0
	-10.3993	0	0
	-10.3893	0	0
	-10.3793	0	0
	-10.3693	0	0
	-10.3593	0	0
	-10.3493	0	0
	-10.3393	0	0
	-10.3293	0	0
	-10.3193	0	0
	-10.3093	0	0
	-10.2993	0	0
	-10.2893	0	0
	-10.2793	0	0
	-10.2693	0	0
	-10.2593	0	0
	-10.2493	0	0
	-10.2393	0	0
	-10.2293	0	0
	-10.2193	0	0
	-10.2093	0	0
	-10.1993	0	0
	-10.1893	0	0
	-10.1793	0	0
	-10.1693	0	0
	-10.1593	0	0
	-10.1493	0	0
	-10.1393	0	0
	-10.1293	0	0
	-10.1193	0	0
	-10.1093	0	0
	-10.0993	0	0
	-10.0893	0	0
	-10.0793	0	0
	-10.0693	0	0
	-10.0593	0	0
	-10.0493	0	0
	-10.0393	0	0
	-10.0293	0	0
	-10.0193	0	0
	-10.0093	0	0
	-9.9993	0	0
	-9.9893	0	0
	-9.9793	0	0
	-9.9693	0	0
	-9.9593	0	0
	-9.9493	0	0
	-9.9393	0	0
	-9.9293	0	0
	-9.9193	0	0
	-9.9093	0	0
	-9.8993	0	0
	-9.8893	0	0
	-9.8793	0	0
	-9.8693	0	0
	-9.8593	0	0
	-9.8493	0	0
	-9.8393	0	0
	-9.8293	0	0
	-9.8193	0	0
	-9.8093	0	0
	-9.7993	0	0
	-9.7893	0	0
	-9.7793	0	0
	-9.7693	0	0
	-9.7593	0	0
	-9.7493	0	0
	-9.7393	0	0
	-9.7293	0	0
	-9.7193	0	0
	-9.7093	0	0
	-9.6993	0	0
	-9.6893	0	0
	-9.6793	0	0
	-9.6693	0	0
	-9.6593	0	0
	-9.6493	0	0
	-9.6393	0	0
	-9.6293	0	0
	-9.6193	0	0
	-9.6093	0	0
	-9.5993	0	0
	-9.5893	0	0
	-9.5793	0	0
	-9.5693	0	0
	-9.5593	0	0
	-9.5493	0	0
	-9.5393	0	0
	-9.5293	0	0
	-9.5193	0	0
	-9.5093	0	0
	-9.4993	0	0
	-9.4893	0	0
	-9.4793	0	0
	-9.4693	0	0
	-9.4593	0	0
	-9.4493	0	0
	-9.4393	0	0
	-9.4293	0	0
	-9.4193	0	0
	-9.4093	0	0
	-9.3993	0	0
	-9.3893	0	0
	-9.3793	0	0
	-9.3693	0	0
	-9.3593	0	0
	-9.3493	0	0
	-9.3393	0	0
	-9.3293	0	0
	-9.3193	0	0
	-9.3093	0	0
	-9.2993	0	0
	-9.2893	0	0
	-9.2793	0	0
	-9.2693	0	0
	-9.2593	0	0
	-9.2493	0	0
	-9.2393	0	0
	-9.2293	0	0
	-9.2193	0	0
	-9.2093	0	0
	-9.1993	0	0
	-9.1893	0	0
	-9.1793	0	0
	-9.1693	0	0
	-9.1593	0	0
	-9.1493	0	0
	-9.1393	0	0
	-9.1293	0	0
	-9.1193	0	0
	-9.1093	0	0
	-9.0993	0	0
	-9.0893	0	0
	-9.0793	0	0
	-9.0693	0	0
	-9.0593	0	0
	-9.0493	0	0
	-9.0393	0	0
	-9.0293	0	0
	-9.0193	0	0
	-9.0093	0	0
	-8.9993	0	0
	-8.9893	0	0
	-8.9793	0	0
	-8.9693	0	0
	-8.9593	0	0
	-8.9493	0	0
	-8.9393	0	0
	-8.9293	0	0
	-8.9193	0	0
	-8.9093	0	0
	-8.8993	0	0
	-8.8893	0	0
	-8.8793	0	0
	-8.8693	0	0
	-8.8593	0	0
	-8.8493	0	0
	-8.8393	0	0
	-8.8293	0	0
	-8.8193	0	0
	-8.8093	0	0
	-8.7993	0	0
	-8.7893	0	0
	-8.7793	0	0
	-8.7693	0	0
	-8.7593	0	0
	-8.7493	0	0
	-8.7393	0	0
	-8.7293	0	0
	-8.7193	0	0
	-8.7093	0	0
	-8.6993	0	0
	-8.6893	0	0
	-8.6793	0	0
	-8.6693	0	0
	-8.6593	0	0
	-8.6493	0	0
	-8.6393	0	0
	-8.6293	0	0
	-8.6193	0	0
	-8.6093	0	0
	-8.5993	0	0
	-8.5893	0	0
	-8.5793	0	0
	-8.5693	0	0
	-8.5593	0	0
	-8.5493	0	0
	-8.5393	0	0
	-8.5293	0	0
	-8.5193	0	0
	-8.5093	0	0
	-8.4993	0	0
	-8.4893	0	0
	-8.4793	0	0
	-8.4693	0	0
	-8.4593	0	0
	-8.4493	0	0
	-8.4393	0	0
	-8.4293	0	0
	-8.4193	0	0
	-8.4093	0	0
	-8.3993	0	0
	-8.3893	0	0
	-8.3793	0	0
	-8.3693	0	0
	-8.3593	0	0
	-8.3493	0	0
	-8.3393	0	0
	-8.3293	0	0
	-8.3193	0	0
	-8.3093	0	0
	-8.2993	0	0
	-8.2893	0	0
	-8.2793	0	0
	-8.2693	0	0
	-8.2593	0	0
	-8.2493	0	0
	-8.2393	0	0
	-8.2293	0	0
	-8.2193	0	0
	-8.2093	0	0
	-8.1993	0	0
	-8.1893	0	0
	-8.1793	0	0
	-8.1693	0	0
	-8.1593	0	0
	-8.1493	0	0
	-8.1393	0	0
	-8.1293	0	0
	-8.1193	0	0
	-8.1093	0	0
	-8.0993	0	0
	-8.0893	0	0
	-8.0793	0	0
	-8.0693	0	0
	-8.0593	0	0
	-8.0493	0	0
	-8.0393	0	0
	-8.0293	0	0
	-8.0193	0	0
	-8.0093	0	0
	-7.9993	0	0
	-7.9893	0	0
	-7.9793	8.84066e-17	0
	-7.9693	2.65208e-16	0
	-7.9593	8.84066e-16	0
	-7.9493	2.56382e-15	0
	-7.9393	7.86786e-15	0
	-7.9293	2.31597e-14	0
	-7.9193	6.74526e-14	0
	-7.9093	1.92111e-13	0
	-7.8993	5.35696e-13	0
	-7.8893	1.46562e-12	0
	-7.8793	3.9299e-12	0
	-7.8693	1.03297e-11	0
	-7.8593	2.66157e-11	0
	-7.8493	6.72271e-11	0
	-7.8393	1.66466e-10	0
	-7.8293	4.0405e-10	0
	-7.8193	9.61476e-10	0
	-7.8093	2.24263e-09	0
	-7.7993	5.12901e-09	0
	-7.7893	1.14978e-08	0
	-7.7793	2.52692e-08	0
	-7.7693	5.44507e-08	0
	-7.7593	1.15027e-07	0
	-7.7493	2.38248e-07	0
	-7.7393	4.83766e-07	0
	-7.7293	9.63166e-07	0
	-7.7193	1.88033e-06	0
	-7.7093	3.59947e-06	0
	-7.6993	6.75618e-06	0
	-7.6893	1.24362e-05	0
	-7.6793	2.24501e-05	0
	-7.6693	3.97475e-05	0
	-7.6593	6.90178e-05	0
	-7.6493	0.000117562	0
	-7.6393	0.000196429	0
	-7.6293	0.00032206	0
	-7.6193	0.000517918	0
	-7.6093	0.000817467	0
	-7.5993	0.00127	0
	-7.5893	0.00193	0
	-7.5793	0.00287	0
	-7.5693	0.00421	0
	-7.5593	0.00606	0
	-7.5493	0.00858	0
	-7.5393	0.01191	0
	-7.5293	0.01627	0
	-7.5193	0.02184	0
	-7.5093	0.02884	0
	-7.4993	0.03745	0
	-7.4893	0.04786	0
	-7.4793	0.06022	0
	-7.4693	0.07462	0
	-7.4593	0.09109	0
	-7.4493	0.10961	0
	-7.4393	0.13009	0
	-7.4293	0.15234	0
	-7.4193	0.17613	0
	-7.4093	0.20118	0
	-7.3993	0.2272	0
	-7.3893	0.25382	0
	-7.3793	0.28085	0
	-7.3693	0.30807	0
	-7.3593	0.33525	0
	-7.3493	0.3624	0
	-7.3393	0.38961	0
	-7.3293	0.41713	0
	-7.3193	0.44521	0
	-7.3093	0.47416	0
	-7.2993	0.50441	0
	-7.2893	0.53623	0
	-7.2793	0.56979	0
	-7.2693	0.60517	0
	-7.2593	0.64209	0
	-7.2493	0.68018	0
	-7.2393	0.71872	0
	-7.2293	0.7567	0
	-7.2193	0.79313	0
	-7.2093	0.82684	0
	-7.1993	0.85669	0
	-7.1893	0.88189	0
	-7.1793	0.90156	0
	-7.1693	0.91561	0
	-7.1593	0.92394	0
	-7.1493	0.92716	0
	-7.1393	0.92612	0
	-7.1293	0.92194	0
	-7.1193	0.91572	0
	-7.1093	0.90896	0
	-7.0993	0.90266	0
	-7.0893	0.89778	0
	-7.0793	0.8951	0
	-7.0693	0.89477	0
	-7.0593	0.89679	0
	-7.0493	0.90091	0
	-7.0393	0.90678	0
	-7.0293	0.91394	0
	-7.0193	0.92185	0
	-7.0093	0.93042	0
	-6.9993	0.93974	0
	-6.9893	0.95016	0
	-6.9793	0.96218	0
	-6.9693	0.97685	0
	-6.9593	0.99494	0
	-6.9493	1.01763	0
	-6.9393	1.04528	0
	-6.9293	1.07871	0
	-6.9193	1.11752	0
	-6.9093	1.16132	0
	-6.8993	1.2088	0
	-6.8893	1.25811	0
	-6.8793	1.30724	0
	-6.8693	1.35386	0
	-6.8593	1.39538	0
	-6.8493	1.42957	0
	-6.8393	1.45462	0
	-6.8293	1.46916	0
	-6.8193	1.47273	0
	-6.8093	1.46525	0
	-6.7993	1.44782	0
	-6.7893	1.42191	0
	-6.7793	1.38967	0
	-6.7693	1.35363	0
	-6.7593	1.31665	0
	-6.7493	1.2813	0
	-6.7393	1.25045	0
	-6.7293	1.2266	0
	-6.7193	1.21158	0
	-6.7093	1.2072	0
	-6.6993	1.2146	0
	-6.6893	1.2342	0
	-6.6793	1.26601	0
	-6.6693	1.30951	0
	-6.6593	1.36332	0
	-6.6493	1.4258	0
	-6.6393	1.49469	0
	-6.6293	1.56721	0
	-6.6193	1.6405	0
	-6.6093	1.71158	0
	-6.5993	1.77727	0
	-6.5893	1.8348	0
	-6.5793	1.88188	0
	-6.5693	1.91657	0
	-6.5593	1.93808	0
	-6.5493	1.94603	0
	-6.5393	1.94095	0
	-6.5293	1.92428	0
	-6.5193	1.89795	0
	-6.5093	1.8644	0
	-6.4993	1.82595	0
	-6.4893	1.78512	0
	-6.4793	1.744	0
	-6.4693	1.70395	0
	-6.4593	1.6658	0
	-6.4493	1.62953	0
	-6.4393	1.5943	0
	-6.4293	1.559	0
	-6.4193	1.52178	0
	-6.4093	1.48097	0
	-6.3993	1.4348	0
	-6.3893	1.38207	0
	-6.3793	1.3225	0
	-6.3693	1.25624	0
	-6.3593	1.18437	0
	-6.3493	1.10915	0
	-6.3393	1.03307	0
	-6.3293	0.95938	0
	-6.3193	0.89156	0
	-6.3093	0.83282	0
	-6.2993	0.78625	0
	-6.2893	0.75449	0
	-6.2793	0.73938	0
	-6.2693	0.74206	0
	-6.2593	0.76286	0
	-6.2493	0.80134	0
	-6.2393	0.85612	0
	-6.2293	0.92513	0
	-6.2193	1.00575	0
	-6.2093	1.09456	0
	-6.1993	1.18798	0
	-6.1893	1.28181	0
	-6.1793	1.3719	0
	-6.1693	1.45403	-5.28928e-18
	-6.1593	1.52427	-1.57854e-17
	-6.1493	1.57922	-3.16501e-17
	-6.1393	1.61613	-1.1074e-16
	-6.1293	1.63318	-3.48041e-16
	-6.1193	1.6295	-1.04142e-15
	-6.1093	1.60518	-3.07383e-15
	-6.0993	1.56193	-8.87778e-15
	-6.0893	1.50195	-2.51204e-14
	-6.0793	1.42852	-6.97214e-14
	-6.0693	1.34535	-1.89723e-13
	-6.0593	1.25665	-5.06114e-13
	-6.0493	1.16659	-1.32355e-12
	-6.0393	1.07898	-3.39307e-12
	-6.0293	0.99721	-8.52943e-12
	-6.0193	0.92397	-2.10188e-11
	-6.0093	0.86114	-5.07812e-11
	-5.9993	0.80972	-1.2028e-10
	-5.9893	0.76988	-2.7928e-10
	-5.9793	0.74112	-6.35865e-10
	-5.9693	0.72237	-1.41943e-09
	-5.9593	0.712	-3.1067e-09
	-5.9493	0.70801	-6.6653e-09
	-5.9393	0.70864	-1.40242e-08
	-5.9293	0.71205	-2.89297e-08
	-5.9193	0.71651	-5.85203e-08
	-5.9093	0.72096	-1.16063e-07
	-5.8993	0.7246	-2.25735e-07
	-5.8893	0.72719	-4.30441e-07
	-5.8793	0.72912	-8.05113e-07
	-5.8693	0.7313	-1.47666e-06
	-5.8593	0.73506	-2.65643e-06
	-5.8493	0.74194	-4.68568e-06
	-5.8393	0.75392	-8.10872e-06
	-5.8293	0.77265	-1.37634e-05
	-5.8193	0.80002	-2.29165e-05
	-5.8093	0.83705	-3.74361e-05
	-5.7993	0.88466	-6e-05
	-5.7893	0.943	-9.43758e-05
	-5.7793	1.01152	-0.000145673
	-5.7693	1.08888	-0.000220705
	-5.7593	1.17338	-0.000328244
	-5.7493	1.26222	-0.000479365
	-5.7393	1.35263	-0.0006875
	-5.7293	1.4412	-0.000968433
	-5.7193	1.52469	-0.00134
	-5.7093	1.59993	-0.00182
	-5.6993	1.66402	-0.00244
	-5.6893	1.71476	-0.0032
	-5.6793	1.75046	-0.00414
	-5.6693	1.77052	-0.00527
	-5.6593	1.77508	-0.0066
	-5.6493	1.76494	-0.00814
	-5.6393	1.74194	-0.00989
	-5.6293	1.70829	-0.01184
	-5.6193	1.66671	-0.01398
	-5.6093	1.6201	-0.01628
	-5.5993	1.57123	-0.01871
	-5.5893	1.52273	-0.02124
	-5.5793	1.47693	-0.02383
	-5.5693	1.43547	-0.02642
	-5.5593	1.39948	-0.02899
	-5.5493	1.36954	-0.03148
	-5.5393	1.34557	-0.03387
	-5.5293	1.32721	-0.03612
	-5.5193	1.31327	-0.03821
	-5.5093	1.30272	-0.04013
	-5.4993	1.29389	-0.04189
	-5.4893	1.28556	-0.04348
	-5.4793	1.27603	-0.04492
	-5.4693	1.26407	-0.04624
	-5.4593	1.24869	-0.04747
	-5.4493	1.2291	-0.04864
	-5.4393	1.2049	-0.04979
	-5.4293	1.17615	-0.05098
	-5.4193	1.14322	-0.05224
	-5.4093	1.10683	-0.05363
	-5.3993	1.06818	-0.05519
	-5.3893	1.02836	-0.05697
	-5.3793	0.98873	-0.05897
	-5.3693	0.95069	-0.06122
	-5.3593	0.91563	-0.06371
	-5.3493	0.88438	-0.06641
	-5.3393	0.85798	-0.06927
	-5.3293	0.83684	-0.07224
	-5.3193	0.82106	-0.07524
	-5.3093	0.81056	-0.0782
	-5.2993	0.80493	-0.08107
	-5.2893	0.80339	-0.08384
	-5.2793	0.80515	-0.08646
	-5.2693	0.80904	-0.08899
	-5.2593	0.81432	-0.09148
	-5.2493	0.81981	-0.09401
	-5.2393	0.82477	-0.09668
	-5.2293	0.8286	-0.09956
	-5.2193	0.83064	-0.10275
	-5.2093	0.83094	-0.10625
	-5.1993	0.82927	-0.11008
	-5.1893	0.82609	-0.11417
	-5.1793	0.82184	-0.11839
	-5.1693	0.81703	-0.12261
	-5.1593	0.81238	-0.12663
	-5.1493	0.80846	-0.13026
	-5.1393	0.80577	-0.13331
	-5.1293	0.80465	-0.13561
	-5.1193	0.80545	-0.13703
	-5.1093	0.80778	-0.13751
	-5.0993	0.81149	-0.13702
	-5.0893	0.81599	-0.13564
	-5.0793	0.8206	-0.13346
	-5.0693	0.82466	-0.13065
	-5.0593	0.82735	-0.12745
	-5.0493	0.82822	-0.12407
	-5.0393	0.82676	-0.12079
	-5.0293	0.82292	-0.11785
	-5.0193	0.8168	-0.11549
	-5.0093	0.80863	-0.11389
	-4.9993	0.79937	-0.11323
	-4.9893	0.78952	-0.1136
	-4.9793	0.78004	-0.11502
	-4.9693	0.77168	-0.11749
	-4.9593	0.76506	-0.12095
	-4.9493	0.76086	-0.12532
	-4.9393	0.75883	-0.13051
	-4.9293	0.75899	-0.1364
	-4.9193	0.76079	-0.1429
	-4.9093	0.76353	-0.14996
	-4.8993	0.76638	-0.15752
	-4.8893	0.76829	-0.16554
	-4.8793	0.7685	-0.174
	-4.8693	0.76632	-0.18285
	-4.8593	0.76137	-0.19202
	-4.8493	0.75367	-0.20144
	-4.8393	0.74353	-0.21095
	-4.8293	0.73167	-0.22044
	-4.8193	0.7191	-0.22968
	-4.8093	0.70702	-0.23848
	-4.7993	0.69673	-0.24666
	-4.7893	0.68921	-0.25404
	-4.7793	0.68557	-0.26049
	-4.7693	0.68637	-0.26593
	-4.7593	0.69172	-0.27033
	-4.7493	0.70123	-0.27373
	-4.7393	0.71419	-0.27622
	-4.7293	0.72916	-0.27792
	-4.7193	0.74451	-0.27899
	-4.7093	0.75831	-0.27962
	-4.6993	0.76862	-0.27996
	-4.6893	0.77361	-0.28018
	-4.6793	0.77161	-0.28042
	-4.6693	0.76167	-0.28079
	-4.6593	0.74321	-0.28137
	-4.6493	0.71621	-0.28222
	-4.6393	0.68138	-0.28335
	-4.6293	0.63979	-0.28476
	-4.6193	0.59306	-0.28642
	-4.6093	0.54321	-0.28828
	-4.5993	0.49215	-0.29022
	-4.5893	0.44182	-0.29218
	-4.5793	0.39416	-0.29403
	-4.5693	0.35076	-0.29566
	-4.5593	0.31283	-0.29694
	-4.5493	0.28126	-0.29777
	-4.5393	0.25658	-0.29805
	-4.5293	0.23885	-0.29772
	-4.5193	0.22795	-0.29673
	-4.5093	0.22335	-0.29509
	-4.4993	0.22441	-0.29283
	-4.4893	0.23027	-0.28999
	-4.4793	0.23997	-0.28663
	-4.4693	0.25251	-0.28286
	-4.4593	0.26689	-0.27874
	-4.4493	0.28217	-0.27436
	-4.4393	0.29748	-0.26979
	-4.4293	0.31213	-0.26509
	-4.4193	0.32557	-0.26031
	-4.4093	0.33748	-0.25546
	-4.3993	0.34767	-0.25057
	-4.3893	0.35621	-0.24567
	-4.3793	0.36336	-0.24077
	-4.3693	0.3694	-0.23594
	-4.3593	0.37488	-0.23121
	-4.3493	0.38016	-0.22667
	-4.3393	0.38581	-0.22242
	-4.3293	0.39215	-0.21857
	-4.3193	0.39945	-0.21527
	-4.3093	0.40787	-0.21266
	-4.2993	0.41725	-0.21091
	-4.2893	0.42752	-0.21013
	-4.2793	0.43831	-0.21046
	-4.2693	0.44909	-0.21201
	-4.2593	0.45937	-0.21484
	-4.2493	0.46856	-0.21903
	-4.2393	0.47614	-0.22457
	-4.2293	0.48168	-0.23142
	-4.2193	0.48484	-0.23954
	-4.2093	0.48549	-0.24878
	-4.1993	0.48352	-0.25896
	-4.1893	0.47907	-0.26989
	-4.1793	0.4725	-0.28121
	-4.1693	0.46413	-0.29272
	-4.1593	0.45448	-0.30393
	-4.1493	0.44397	-0.31456
	-4.1393	0.43313	-0.32425
	-4.1293	0.42231	-0.33274
	-4.1193	0.41183	-0.33978
	-4.1093	0.40179	-0.34525
	-4.0993	0.39232	-0.34927
	-4.0893	0.38328	-0.35192
	-4.0793	0.3746	-0.35348
	-4.0693	0.36609	-0.35425
	-4.0593	0.35755	-0.35474
	-4.0493	0.34878	-0.35525
	-4.0393	0.33968	-0.35623
	-4.0293	0.33018	-0.35808
	-4.0193	0.32033	-0.3609
	-4.0093	0.31019	-0.36484
	-3.9993	0.29992	-0.3698
	-3.9893	0.28968	-0.37569
	-3.9793	0.2797	-0.38214
	-3.9693	0.27011	-0.38882
	-3.9593	0.26114	-0.39537
	-3.9493	0.25299	-0.40148
	-3.9393	0.24577	-0.40682
	-3.9293	0.23964	-0.41137
	-3.9193	0.23473	-0.415
	-3.9093	0.23117	-0.41818
	-3.8993	0.22906	-0.42094
	-3.8893	0.22849	-0.424
	-3.8793	0.22946	-0.42783
	-3.8693	0.23196	-0.43289
	-3.8593	0.23588	-0.43976
	-3.8493	0.241	-0.44865
	-3.8393	0.24708	-0.45963
	-3.8293	0.25379	-0.47245
	-3.8193	0.26074	-0.48655
	-3.8093	0.26758	-0.50101
	-3.7993	0.27397	-0.515
	-3.7893	0.27972	-0.52714
	-3.7793	0.28464	-0.53626
	-3.7693	0.28884	-0.54127
	-3.7593	0.29243	-0.54131
	-3.7493	0.29577	-0.53569
	-3.7393	0.29925	-0.52438
	-3.7293	0.30338	-0.50749
	-3.7193	0.30873	-0.48577
	-3.7093	0.3157	-0.46018
	-3.6993	0.32479	-0.43203
	-3.6893	0.3361	-0.40277
	-3.6793	0.3498	-0.37393
	-3.6693	0.36569	-0.34695
	-3.6593	0.38359	-0.32303
	-3.6493	0.40282	-0.30326
	-3.6393	0.42292	-0.28832
	-3.6293	0.44305	-0.27864
	-3.6193	0.46257	-0.27427
	-3.6093	0.48067	-0.27508
	-3.5993	0.49688	-0.2805
	-3.5893	0.51064	-0.29002
	-3.5793	0.52172	-0.30276
	-3.5693	0.52996	-0.31783
	-3.5593	0.53558	-0.33432
	-3.5493	0.53868	-0.35125
	-3.5393	0.53979	-0.36767
	-3.5293	0.53933	-0.38276
	-3.5193	0.53774	-0.39562
	-3.5093	0.53551	-0.40566
	-3.4993	0.53313	-0.41233
	-3.4893	0.53064	-0.41523
	-3.4793	0.52821	-0.41412
	-3.4693	0.52583	-0.40903
	-3.4593	0.52317	-0.40014
	-3.4493	0.52004	-0.38779
	-3.4393	0.51601	-0.37246
	-3.4293	0.51074	-0.35479
	-3.4193	0.50394	-0.33552
	-3.4093	0.49545	-0.31527
	-3.3993	0.48533	-0.29489
	-3.3893	0.47357	-0.27502
	-3.3793	0.46054	-0.25628
	-3.3693	0.4467	-0.23911
	-3.3593	0.43249	-0.22386
	-3.3493	0.41846	-0.21076
	-3.3393	0.40508	-0.19986
	-3.3293	0.39263	-0.19111
	-3.3193	0.38146	-0.18433
	-3.3093	0.37155	-0.17927
	-3.2993	0.36294	-0.17561
	-3.2893	0.35541	-0.173
	-3.2793	0.34868	-0.17108
	-3.2693	0.34253	-0.16951
	-3.2593	0.3366	-0.168
	-3.2493	0.33071	-0.16625
	-3.2393	0.32464	-0.16408
	-3.2293	0.31838	-0.16137
	-3.2193	0.312	-0.15805
	-3.2093	0.30556	-0.1541
	-3.1993	0.29925	-0.14959
	-3.1893	0.29325	-0.14463
	-3.1793	0.28777	-0.13933
	-3.1693	0.28292	-0.13387
	-3.1593	0.27879	-0.12839
	-3.1493	0.2754	-0.12306
	-3.1393	0.27268	-0.118
	-3.1293	0.27052	-0.1133
	-3.1193	0.26872	-0.10903
	-3.1093	0.26711	-0.1052
	-3.0993	0.26548	-0.10179
	-3.0893	0.26363	-0.09875
	-3.0793	0.26144	-0.09601
	-3.0693	0.25882	-0.09348
	-3.0593	0.25575	-0.09109
	-3.0493	0.25228	-0.08875
	-3.0393	0.24852	-0.08645
	-3.0293	0.24459	-0.08414
	-3.0193	0.24064	-0.08183
	-3.0093	0.23682	-0.07956
	-2.9993	0.23325	-0.07736
	-2.9893	0.22999	-0.0753
	-2.9793	0.22704	-0.07342
	-2.9693	0.22435	-0.07175
	-2.9593	0.22184	-0.07033
	-2.9493	0.21935	-0.06917
	-2.9393	0.21677	-0.06826
	-2.9293	0.21397	-0.06755
	-2.9193	0.21086	-0.06702
	-2.9093	0.20743	-0.06662
	-2.8993	0.20372	-0.06632
	-2.8893	0.19982	-0.06608
	-2.8793	0.19592	-0.06589
	-2.8693	0.19223	-0.06572
	-2.8593	0.18903	-0.06561
	-2.8493	0.18659	-0.06557
	-2.8393	0.18523	-0.06563
	-2.8293	0.18522	-0.06583
	-2.8193	0.18683	-0.06622
	-2.8093	0.19028	-0.06683
	-2.7993	0.19577	-0.06768
	-2.7893	0.20337	-0.06879
	-2.7793	0.21313	-0.07013
	-2.7693	0.22499	-0.0717
	-2.7593	0.23878	-0.07344
	-2.7493	0.25419	-0.07527
	-2.7393	0.27088	-0.07711
	-2.7293	0.28834	-0.07889
	-2.7193	0.30598	-0.0805
	-2.7093	0.32321	-0.08184
	-2.6993	0.33943	-0.08282
	-2.6893	0.35403	-0.08338
	-2.6793	0.36643	-0.08345
	-2.6693	0.37633	-0.083
	-2.6593	0.38338	-0.08204
	-2.6493	0.38752	-0.08057
	-2.6393	0.3888	-0.07864
	-2.6293	0.38757	-0.07631
	-2.6193	0.38403	-0.07363
	-2.6093	0.37875	-0.07073
	-2.5993	0.37239	-0.06767
	-2.5893	0.36535	-0.06455
	-2.5793	0.35833	-0.06142
	-2.5693	0.35172	-0.0584
	-2.5593	0.34594	-0.05552
	-2.5493	0.34131	-0.05284
	-2.5393	0.33789	-0.0504
	-2.5293	0.33585	-0.04823
	-2.5193	0.33499	-0.04633
	-2.5093	0.33526	-0.04473
	-2.4993	0.33633	-0.04339
	-2.4893	0.33805	-0.04231
	-2.4793	0.34019	-0.04147
	-2.4693	0.34231	-0.04082
	-2.4593	0.34438	-0.04032
	-2.4493	0.34614	-0.03991
	-2.4393	0.34755	-0.03957
	-2.4293	0.34848	-0.03925
	-2.4193	0.349	-0.03889
	-2.4093	0.34913	-0.03848
	-2.3993	0.34892	-0.03798
	-2.3893	0.34851	-0.0374
	-2.3793	0.34797	-0.03672
	-2.3693	0.34731	-0.03597
	-2.3593	0.34679	-0.03515
	-2.3493	0.34631	-0.0343
	-2.3393	0.34594	-0.03343
	-2.3293	0.3457	-0.03258
	-2.3193	0.34548	-0.03177
	-2.3093	0.34532	-0.03102
	-2.2993	0.34504	-0.03035
	-2.2893	0.34463	-0.02976
	-2.2793	0.34402	-0.02927
	-2.2693	0.34319	-0.02886
	-2.2593	0.34213	-0.02853
	-2.2493	0.34083	-0.02828
	-2.2393	0.33941	-0.0281
	-2.2293	0.33808	-0.02797
	-2.2193	0.33687	-0.02788
	-2.2093	0.33607	-0.02782
	-2.1993	0.33581	-0.02775
	-2.1893	0.33622	-0.02767
	-2.1793	0.33736	-0.02756
	-2.1693	0.33936	-0.02739
	-2.1593	0.34203	-0.02715
	-2.1493	0.34528	-0.02683
	-2.1393	0.34885	-0.02642
	-2.1293	0.35249	-0.02592
	-2.1193	0.35582	-0.02533
	-2.1093	0.35849	-0.02467
	-2.0993	0.3602	-0.02396
	-2.0893	0.36064	-0.02322
	-2.0793	0.35949	-0.02248
	-2.0693	0.3566	-0.02177
	-2.0593	0.35178	-0.0211
	-2.0493	0.34497	-0.02051
	-2.0393	0.33614	-0.02001
	-2.0293	0.32534	-0.0196
	-2.0193	0.31264	-0.01929
	-2.0093	0.29819	-0.01907
	-1.9993	0.28219	-0.01893
	-1.9893	0.26489	-0.01887
	-1.9793	0.24657	-0.01886
	-1.9693	0.2276	-0.01891
	-1.9593	0.20831	-0.01901
	-1.9493	0.1891	-0.01915
	-1.9393	0.17034	-0.01934
	-1.9293	0.15236	-0.01957
	-1.9193	0.13549	-0.01985
	-1.9093	0.11997	-0.02018
	-1.8993	0.106	-0.02055
	-1.8893	0.09374	-0.02096
	-1.8793	0.08321	-0.02138
	-1.8693	0.07447	-0.02179
	-1.8593	0.06747	-0.02217
	-1.8493	0.06213	-0.02248
	-1.8393	0.05835	-0.02269
	-1.8293	0.056	-0.02278
	-1.8193	0.05492	-0.02272
	-1.8093	0.05495	-0.02249
	-1.7993	0.05589	-0.02209
	-1.7893	0.05756	-0.02154
	-1.7793	0.05973	-0.02083
	-1.7693	0.06222	-0.02002
	-1.7593	0.06479	-0.01912
	-1.7493	0.06729	-0.01819
	-1.7393	0.06951	-0.01727
	-1.7293	0.07133	-0.01643
	-1.7193	0.07267	-0.0157
	-1.7093	0.07344	-0.01514
	-1.6993	0.07365	-0.0148
	-1.6893	0.07333	-0.01472
	-1.6793	0.07258	-0.01493
	-1.6693	0.07147	-0.01547
	-1.6593	0.07015	-0.01634
	-1.6493	0.06876	-0.01758
	-1.6393	0.06742	-0.01917
	-1.6293	0.06627	-0.02111
	-1.6193	0.06541	-0.02338
	-1.6093	0.0649	-0.02593
	-1.5993	0.0648	-0.02872
	-1.5893	0.06511	-0.03167
	-1.5793	0.0658	-0.03471
	-1.5693	0.06684	-0.03772
	-1.5593	0.06813	-0.04062
	-1.5493	0.06956	-0.0433
	-1.5393	0.07105	-0.04566
	-1.5293	0.07245	-0.04763
	-1.5193	0.07366	-0.04912
	-1.5093	0.07454	-0.05009
	-1.4993	0.07502	-0.05051
	-1.4893	0.07498	-0.05038
	-1.4793	0.0744	-0.04972
	-1.4693	0.07326	-0.04858
	-1.4593	0.07154	-0.04702
	-1.4493	0.06931	-0.0451
	-1.4393	0.0666	-0.04294
	-1.4293	0.06354	-0.0406
	-1.4193	0.06024	-0.03819
	-1.4093	0.05682	-0.0358
	-1.3993	0.05344	-0.03354
	-1.3893	0.05024	-0.03147
	-1.3793	0.04735	-0.02968
	-1.3693	0.04492	-0.02822
	-1.3593	0.04307	-0.02712
	-1.3493	0.04191	-0.02641
	-1.3393	0.0415	-0.02609
	-1.3293	0.04191	-0.02613
	-1.3193	0.04316	-0.02651
	-1.3093	0.04523	-0.02715
	-1.2993	0.0481	-0.02802
	-1.2893	0.05166	-0.02903
	-1.2793	0.05581	-0.0301
	-1.2693	0.06038	-0.03118
	-1.2593	0.06522	-0.03218
	-1.2493	0.07011	-0.03306
	-1.2393	0.07486	-0.03377
	-1.2293	0.07926	-0.03426
	-1.2193	0.08312	-0.03451
	-1.2093	0.08629	-0.03452
	-1.1993	0.08864	-0.03429
	-1.1893	0.09013	-0.03381
	-1.1793	0.09069	-0.03312
	-1.1693	0.09039	-0.03224
	-1.1593	0.08929	-0.0312
	-1.1493	0.08752	-0.03003
	-1.1393	0.08521	-0.02876
	-1.1293	0.08252	-0.02742
	-1.1193	0.0796	-0.02603
	-1.1093	0.0766	-0.02462
	-1.0993	0.07362	-0.02321
	-1.0893	0.07079	-0.02181
	-1.0793	0.06816	-0.02043
	-1.0693	0.06578	-0.01907
	-1.0593	0.06366	-0.01775
	-1.0493	0.06181	-0.01646
	-1.0393	0.06022	-0.0152
	-1.0293	0.05887	-0.01399
	-1.0193	0.05777	-0.01281
	-1.0093	0.05688	-0.01167
	-0.9993	0.05622	-0.01057
	-0.9893	0.05578	-0.00952
	-0.9793	0.05556	-0.00851
	-0.9693	0.05555	-0.00754
	-0.9593	0.05575	-0.00663
	-0.9493	0.05614	-0.00578
	-0.9393	0.05669	-0.00499
	-0.9293	0.05738	-0.00426
	-0.9193	0.05816	-0.00359
	-0.9093	0.05898	-0.00299
	-0.8993	0.05981	-0.00247
	-0.8893	0.06059	-0.002
	-0.8793	0.06127	-0.00161
	-0.8693	0.06182	-0.00127
	-0.8593	0.06218	-0.000987785
	-0.8493	0.06233	-0.00075783
	-0.8393	0.06222	-0.000572517
	-0.8293	0.06182	-0.000425888
	-0.8193	0.0611	-0.000311773
	-0.8093	0.06004	-0.000224585
	-0.7993	0.05862	-0.000159155
	-0.7893	0.05684	-0.00011093
	-0.7793	0.05471	-7.6029e-05
	-0.7693	0.05223	-5.123e-05
	-0.7593	0.04948	-3.39323e-05
	-0.7493	0.0465	-2.20911e-05
	-0.7393	0.04336	-1.41318e-05
	-0.7293	0.04014	-8.88173e-06
	-0.7193	0.03692	-5.48452e-06
	-0.7093	0.03377	-3.32585e-06
	-0.6993	0.03079	-1.98106e-06
	-0.6893	0.02801	-1.15881e-06
	-0.6793	0.0255	-6.6551e-07
	-0.6693	0.02328	-3.75263e-07
	-0.6593	0.02136	-2.07705e-07
	-0.6493	0.01976	-1.12864e-07
	-0.6393	0.01844	-6.0192e-08
	-0.6293	0.0174	-3.15018e-08
	-0.6193	0.01658	-1.61789e-08
	-0.6093	0.01596	-8.15357e-09
	-0.5993	0.0155	-4.0318e-09
	-0.5893	0.01515	-1.95613e-09
	-0.5793	0.01488	-9.30942e-10
	-0.5693	0.01466	-4.347e-10
	-0.5593	0.01447	-1.99082e-10
	-0.5493	0.01428	-8.94368e-11
	-0.5393	0.01407	-3.94086e-11
	-0.5293	0.01386	-1.7031e-11
	-0.5193	0.01362	-7.2198e-12
	-0.5093	0.01336	-3.00101e-12
	-0.4993	0.01308	-1.22346e-12
	-0.4893	0.01279	-4.89125e-13
	-0.4793	0.01248	-1.91736e-13
	-0.4693	0.01216	-7.3719e-14
	-0.4593	0.01184	-2.77887e-14
	-0.4493	0.01149	-1.02751e-14
	-0.4393	0.01113	-3.72454e-15
	-0.4293	0.01075	-1.32276e-15
	-0.4193	0.01034	-4.60366e-16
	-0.4093	0.00989	-1.56516e-16
	-0.3993	0.00941	-5.11153e-17
	-0.3893	0.00888	-1.77215e-17
	-0.3793	0.00832	-5.5312e-18
	-0.3693	0.00772	-2.25407e-18
	-0.3593	0.00709	0
	-0.3493	0.00644	0
	-0.3393	0.00579	0
	-0.3293	0.00513	0
	-0.3193	0.00449	0
	-0.3093	0.00388	0
	-0.2993	0.0033	0
	-0.2893	0.00276	0
	-0.2793	0.00228	0
	-0.2693	0.00185	0
	-0.2593	0.00148	0
	-0.2493	0.00117	0
	-0.2393	0.000902698	0
	-0.2293	0.000686405	0
	-0.2193	0.000512919	0
	-0.2093	0.000376586	0
	-0.1993	0.000271618	0
	-0.1893	0.00019237	0
	-0.1793	0.000133759	0
	-0.1693	9.13142e-05	0
	-0.1593	6.11772e-05	0
	-0.1493	4.02287e-05	0
	-0.1393	2.59556e-05	0
	-0.1293	1.643e-05	0
	-0.1193	1.02029e-05	0
	-0.1093	6.21524e-06	0
	-0.0993	3.71373e-06	0
	-0.0893	2.17616e-06	0
	-0.0793	1.25078e-06	0
	-0.0693	7.0522e-07	0
	-0.0593	3.90337e-07	0
	-0.0493	2.12966e-07	0
	-0.0393	1.16517e-07	0
	-0.0293	6.83696e-08	0
	-0.0193	5.21076e-08	0
	-0.0093	6.38267e-08	0
	0.00070312	1.12568e-07	0
	0.0107	2.25672e-07	0
	0.0207	4.61357e-07	0
	0.0307	9.33636e-07	0
	0.0407	1.85621e-06	0
	0.0507	3.62052e-06	0
	0.0607	6.92497e-06	0
	0.0707	1.29883e-05	0
	0.0807	2.38878e-05	0
	0.0907	4.30893e-05	0
	0.1007	7.62261e-05	0
	0.1107	0.000132248	0
	0.1207	0.000225089	0
	0.1307	0.00037572	0
	0.1407	0.000615391	0
	0.1507	0.000988805	0
	0.1607	0.00156	0
	0.1707	0.00241	0
	0.1807	0.00366	0
	0.1907	0.00547	0
	0.2007	0.008	0
	0.2107	0.01151	0
	0.2207	0.01626	0
	0.2307	0.02257	0
	0.2407	0.03079	0
	0.2507	0.04131	0
	0.2607	0.05452	0
	0.2707	0.07078	0
	0.2807	0.09046	0
	0.2907	0.11385	0
	0.3007	0.14116	0
	0.3107	0.1725	0
	0.3207	0.20787	0
	0.3307	0.24711	0
	0.3407	0.28995	0
	0.3507	0.33589	0
	0.3607	0.38439	0
	0.3707	0.43466	0
	0.3807	0.48591	0
	0.3907	0.53722	0
	0.4007	0.58757	0
	0.4107	0.63596	0
	0.4207	0.68152	0
	0.4307	0.72334	0
	0.4407	0.76085	0
	0.4507	0.79366	0
	0.4607	0.82158	0
	0.4707	0.84465	0
	0.4807	0.86335	0
	0.4907	0.87832	0
	0.5007	0.89038	0
	0.5107	0.9004	0
	0.5207	0.90924	0
	0.5307	0.9178	0
	0.5407	0.92661	0
	0.5507	0.93598	0
	0.5607	0.94592	0
	0.5707	0.95632	0
	0.5807	0.96649	0
	0.5907	0.97592	0
	0.6007	0.98382	0
	0.6107	0.98949	0
	0.6207	0.99228	0
	0.6307	0.99187	0
	0.6407	0.98794	0
	0.6507	0.98047	0
	0.6607	0.96971	0
	0.6707	0.95591	0
	0.6807	0.93944	0
	0.6907	0.92067	0
	0.7007	0.90006	0
	0.7107	0.87796	0
	0.7207	0.8547	0
	0.7307	0.83056	0
	0.7407	0.80606	0
	0.7507	0.78152	0
	0.7607	0.7575	0
	0.7707	0.73457	0
	0.7807	0.71341	0
	0.7907	0.69466	0
	0.8007	0.67877	0
	0.8107	0.66634	0
	0.8207	0.65774	0
	0.8307	0.65319	0
	0.8407	0.65268	0
	0.8507	0.65618	0
	0.8607	0.66364	0
	0.8707	0.67467	0
	0.8807	0.68915	0
	0.8907	0.70698	0
	0.9007	0.72781	0
	0.9107	0.75168	0
	0.9207	0.77831	0
	0.9307	0.80762	0
	0.9407	0.8395	0
	0.9507	0.87349	0
	0.9607	0.90899	0
	0.9707	0.94549	0
	0.9807	0.98186	0
	0.9907	1.01725	0
	1.0007	1.05026	0
	1.0107	1.07976	0
	1.0207	1.10448	0
	1.0307	1.12354	0
	1.0407	1.13627	0
	1.0507	1.14214	0
	1.0607	1.14113	0
	1.0707	1.13367	0
	1.0807	1.12031	0
	1.0907	1.10226	0
	1.1007	1.08043	0
	1.1107	1.0564	0
	1.1207	1.03137	0
	1.1307	1.0066	0
	1.1407	0.98294	0
	1.1507	0.96128	0
	1.1607	0.94213	0
	1.1707	0.92551	0
	1.1807	0.9113	0
	1.1907	0.89908	0
	1.2007	0.88817	0
	1.2107	0.87766	0
	1.2207	0.86688	0
	1.2307	0.85446	0
	1.2407	0.83981	0
	1.2507	0.822	0
	1.2607	0.80034	0
	1.2707	0.77447	0
	1.2807	0.74396	0
	1.2907	0.70902	0
	1.3007	0.66984	0
	1.3107	0.62672	0
	1.3207	0.58054	0
	1.3307	0.53191	0
	1.3407	0.48186	0
	1.3507	0.43126	0
	1.3607	0.3812	0
	1.3707	0.33254	0
	1.3807	0.28621	0
	1.3907	0.2429	0
	1.4007	0.20327	0
	1.4107	0.16767	0
	1.4207	0.13637	0
	1.4307	0.10945	0
	1.4407	0.08681	0
	1.4507	0.06826	0
	1.4607	0.05347	0
	1.4707	0.04209	0
	1.4807	0.03371	0
	1.4907	0.02793	0
	1.5007	0.02436	0
	1.5107	0.02265	0
	1.5207	0.02249	0
	1.5307	0.02359	0
	1.5407	0.02571	0
	1.5507	0.02864	0
	1.5607	0.03218	0
	1.5707	0.03614	0
	1.5807	0.04032	0
	1.5907	0.04454	0
	1.6007	0.0486	0
	1.6107	0.05231	0
	1.6207	0.05548	0
	1.6307	0.05794	0
	1.6407	0.05957	0
	1.6507	0.06026	0
	1.6607	0.05999	0
	1.6707	0.05876	0
	1.6807	0.05664	-1.37218e-16
	1.6907	0.05377	-8.32175e-16
	1.7007	0.05029	-1.80094e-15
	1.7107	0.04642	-6.5081e-15
	1.7207	0.04236	-1.95282e-14
	1.7307	0.03831	-5.85155e-14
	1.7407	0.03446	-1.73839e-13
	1.7507	0.03099	-5.06004e-13
	1.7607	0.02801	-1.44195e-12
	1.7707	0.02561	-4.02998e-12
	1.7807	0.02383	-1.10423e-11
	1.7907	0.02268	-2.96657e-11
	1.8007	0.02214	-7.81377e-11
	1.8107	0.02214	-2.01814e-10
	1.8207	0.0226	-5.11071e-10
	1.8307	0.02342	-1.26879e-09
	1.8407	0.02449	-3.08882e-09
	1.8507	0.0257	-7.37218e-09
	1.8607	0.02692	-1.72534e-08
	1.8707	0.02805	-3.95884e-08
	1.8807	0.02898	-8.90743e-08
	1.8907	0.02963	-1.96502e-07
	1.9007	0.02991	-4.2505e-07
	1.9107	0.02979	-9.0146e-07
	1.9207	0.02923	-1.87464e-06
	1.9307	0.02825	-3.82269e-06
	1.9407	0.02687	-7.64295e-06
	1.9507	0.02514	-1.49838e-05
	1.9607	0.02314	-2.88019e-05
	1.9707	0.02092	-5.42933e-05
	1.9807	0.0186	-0.000100356
	1.9907	0.01624	-0.000181868
	2.0007	0.01393	-0.000323223
	2.0107	0.01173	-0.000563195
	2.0207	0.0097	-0.00096233
	2.0307	0.00788	-0.00161
	2.0407	0.00628	-0.00265
	2.0507	0.00492	-0.00427
	2.0607	0.00378	-0.00674
	2.0707	0.00285	-0.01044
	2.0807	0.0021	-0.01587
	2.0907	0.00153	-0.02363
	2.1007	0.00109	-0.03452
	2.1107	0.000759542	-0.04945
	2.1207	0.000520428	-0.06946
	2.1307	0.000349829	-0.09568
	2.1407	0.000230681	-0.12924
	2.1507	0.000149196	-0.1712
	2.1607	9.46387e-05	-0.2224
	2.1707	5.88765e-05	-0.28329
	2.1807	3.59253e-05	-0.35393
	2.1907	2.14973e-05	-0.43368
	2.2007	1.2615e-05	-0.5212
	2.2107	7.26088e-06	-0.61434
	2.2207	4.09787e-06	-0.71034
	2.2307	2.26771e-06	-0.80568
	2.2407	1.2306e-06	-0.8966
	2.2507	6.54755e-07	-0.97913
	2.2607	3.41641e-07	-1.04946
	2.2707	1.74756e-07	-1.10446
	2.2807	8.7669e-08	-1.14153
	2.2907	4.31174e-08	-1.15949
	2.3007	2.07928e-08	-1.15819
	2.3107	9.83052e-09	-1.13866
	2.3207	4.55695e-09	-1.10317
	2.3307	2.07104e-09	-1.05469
	2.3407	9.22805e-10	-0.99707
	2.3507	4.03148e-10	-0.93405
	2.3607	1.72679e-10	-0.8696
	2.3707	7.25017e-11	-0.80706
	2.3807	2.98454e-11	-0.74926
	2.3907	1.20446e-11	-0.69815
	2.4007	4.7661e-12	-0.65498
	2.4107	1.84878e-12	-0.62026
	2.4207	7.0297e-13	-0.59381
	2.4307	2.62069e-13	-0.57514
	2.4407	9.578e-14	-0.56349
	2.4507	3.43052e-14	-0.55809
	2.4607	1.20737e-14	-0.55833
	2.4707	4.1489e-15	-0.56385
	2.4807	1.3988e-15	-0.57468
	2.4907	4.43445e-16	-0.59129
	2.5007	1.70645e-16	-0.61419
	2.5107	5.12175e-17	-0.64436
	2.5207	1.69911e-17	-0.68283
	2.5307	0	-0.73033
	2.5407	0	-0.78776
	2.5507	0	-0.85549
	2.5607	0	-0.93339
	2.5707	0	-1.02116
	2.5807	0	-1.11763
	2.5907	0	-1.22165
	2.6007	0	-1.3314
	2.6107	0	-1.44476
	2.6207	0	-1.55969
	2.6307	0	-1.6741
	2.6407	0	-1.78556
	2.6507	0	-1.89196
	2.6607	0	-1.99089
	2.6707	0	-2.08113
	2.6807	0	-2.1603
	2.6907	0	-2.22725
	2.7007	0	-2.28063
	2.7107	0	-2.31955
	2.7207	0	-2.34347
	2.7307	0	-2.35268
	2.7407	0	-2.34793
	2.7507	0	-2.33055
	2.7607	0	-2.30275
	2.7707	0	-2.2671
	2.7807	0	-2.22662
	2.7907	0	-2.1849
	2.8007	0	-2.1454
	2.8107	0	-2.11205
	2.8207	0	-2.08812
	2.8307	0	-2.07718
	2.8407	0	-2.08217
	2.8507	0	-2.10588
	2.8607	0	-2.15053
	2.8707	0	-2.21782
	2.8807	0	-2.3093
	2.8907	0	-2.42572
	2.9007	0	-2.56743
	2.9107	0	-2.7342
	2.9207	0	-2.92525
	2.9307	0	-3.13968
	2.9407	0	-3.37447
	2.9507	0	-3.6276
	2.9607	0	-3.8958
	2.9707	0	-4.17523
	2.9807	0	-4.4603
	2.9907	0	-4.7454
	3.0007	0	-5.02578
	3.0107	0	-5.29453
	3.0207	0	-5.54387
	3.0307	0	-5.7681
	3.0407	0	-5.9608
	3.0507	0	-6.11625
	3.0607	0	-6.23102
	3.0707	0	-6.3008
	3.0807	0	-6.32318
	3.0907	0	-6.29887
	3.1007	0	-6.2288
	3.1107	0	-6.11415
	3.1207	0	-5.95848
	3.1307	0	-5.76633
	3.1407	0	-5.54202
	3.1507	0	-5.28977
	3.1607	0	-5.01607
	3.1707	0	-4.72518
	3.1807	0	-4.4221
	3.1907	0	-4.11238
	3.2007	0	-3.80028
	3.2107	0	-3.49238
	3.2207	0	-3.19223
	3.2307	0	-2.9054
	3.2407	0	-2.63708
	3.2507	0	-2.39085
	3.2607	0	-2.17113
	3.2707	0	-1.98093
	3.2807	0	-1.82238
	3.2907	0	-1.69687
	3.3007	0	-1.6046
	3.3107	0	-1.54458
	3.3207	0	-1.51488
	3.3307	0	-1.51288
	3.3407	0	-1.53493
	3.3507	0	-1.57723
	3.3607	0	-1.63575
	3.3707	0	-1.7061
	3.3807	0	-1.7843
	3.3907	0	-1.86648
	3.4007	0	-1.9495
	3.4107	0	-2.03052
	3.4207	0	-2.1073
	3.4307	0	-2.1783
	3.4407	0	-2.24233
	3.4507	0	-2.29888
	3.4607	0	-2.34775
	3.4707	0	-2.38897
	3.4807	0	-2.42232
	3.4907	0	-2.44795
	3.5007	0	-2.4657
	3.5107	0	-2.47498
	3.5207	0	-2.4752
	3.5307	0	-2.46572
	3.5407	0	-2.44572
	3.5507	0	-2.41467
	3.5607	0	-2.37235
	3.5707	0	-2.3194
	3.5807	0	-2.25685
	3.5907	0	-2.18648
	3.6007	0	-2.11057
	3.6107	0	-2.0322
	3.6207	0	-1.95465
	3.6307	0	-1.88085
	3.6407	0	-1.8139
	3.6507	2.54918e-19	-1.75593
	3.6607	2.54918e-19	-1.70832
	3.6707	1.27461e-18	-1.67148
	3.6807	3.82367e-18	-1.64485
	3.6907	1.19807e-17	-1.6264
	3.7007	3.59432e-17	-1.61361
	3.7107	1.05022e-16	-1.60285
	3.7207	3.02833e-16	-1.5905
	3.7307	8.54625e-16	-1.5726
	3.7407	2.3637e-15	-1.54576
	3.7507	6.41005e-15	-1.50714
	3.7607	1.70378e-14	-1.45481
	3.7707	4.4389e-14	-1.38796
	3.7807	1.13368e-13	-1.30698
	3.7907	2.83798e-13	-1.21349
	3.8007	6.9646e-13	-1.10973
	3.8107	1.67535e-12	-0.99892
	3.8207	3.95002e-12	-0.88448
	3.8307	9.13058e-12	-0.76991
	3.8407	2.06853e-11	-0.65869
	3.8507	4.5935e-11	-0.55373
	3.8607	1.00002e-10	-0.45719
	3.8707	2.13388e-10	-0.37083
	3.8807	4.46347e-10	-0.29549
	3.8907	9.15183e-10	-0.2314
	3.9007	1.83923e-09	-0.1783
	3.9107	3.62373e-09	-0.13545
	3.9207	6.99698e-09	-0.1018
	3.9307	1.32453e-08	-0.07624
	3.9407	2.45778e-08	-0.05755
	3.9507	4.47038e-08	-0.0446
	3.9607	7.96985e-08	-0.03636
	3.9707	1.39283e-07	-0.03194
	3.9807	2.38583e-07	-0.03061
	3.9907	4.00657e-07	-0.03178
	4.0007	6.5949e-07	-0.03502
	4.0107	1.0641e-06	-0.03998
	4.0207	1.68288e-06	-0.04641
	4.0307	2.60905e-06	-0.05412
	4.0407	3.96463e-06	-0.06296
	4.0507	5.90573e-06	-0.07282
	4.0607	8.62415e-06	-0.08357
	4.0707	1.23433e-05	-0.09508
	4.0807	1.73188e-05	-0.10726
	4.0907	2.38157e-05	-0.11994
	4.1007	3.2107e-05	-0.133
	4.1107	4.24315e-05	-0.14626
	4.1207	5.49587e-05	-0.15959
	4.1307	6.97832e-05	-0.17283
	4.1407	8.68482e-05	-0.18586
	4.1507	0.000105957	-0.19856
	4.1607	0.000126707	-0.21088
	4.1707	0.000148542	-0.22271
	4.1807	0.000170685	-0.23415
	4.1907	0.000192253	-0.24515
	4.2007	0.000212268	-0.25579
	4.2107	0.000229748	-0.26614
	4.2207	0.000243738	-0.27626
	4.2307	0.000253533	-0.28623
	4.2407	0.000258508	-0.29608
	4.2507	0.000258418	-0.30577
	4.2607	0.00025332	-0.31524
	4.2707	0.000243578	-0.32449
	4.2807	0.00022983	-0.33323
	4.2907	0.00021301	-0.34141
	4.3007	0.000194178	-0.34873
	4.3107	0.000174548	-0.35497
	4.3207	0.000155373	-0.35999
	4.3307	0.000137868	-0.36363
	4.3407	0.000123218	-0.36567
	4.3507	0.000112478	-0.3662
	4.3607	0.000106617	-0.36517
	4.3707	0.000106432	-0.36272
	4.3807	0.000112582	-0.35905
	4.3907	0.00012554	-0.35438
	4.4007	0.000145555	-0.34911
	4.4107	0.000172605	-0.34353
	4.4207	0.000206378	-0.33804
	4.4307	0.00024615	-0.33289
	4.4407	0.000290858	-0.32831
	4.4507	0.000339022	-0.32453
	4.4607	0.000388722	-0.32158
	4.4707	0.000437808	-0.31937
	4.4807	0.00048396	-0.31774
	4.4907	0.000524705	-0.31634
	4.5007	0.000557875	-0.31477
	4.5107	0.000581525	-0.31263
	4.5207	0.000594305	-0.30946
	4.5307	0.000595408	-0.30482
	4.5407	0.000584732	-0.29837
	4.5507	0.00056291	-0.28993
	4.5607	0.000531215	-0.27934
	4.5707	0.000491335	-0.26672
	4.5807	0.000445528	-0.25226
	4.5907	0.00039595	-0.23628
	4.6007	0.000344988	-0.21918
	4.6107	0.000294612	-0.20145
	4.6207	0.00024666	-0.18351
	4.6307	0.00020239	-0.1659
	4.6407	0.00016279	-0.14896
	4.6507	0.000128355	-0.13309
	4.6607	9.92005e-05	-0.11851
	4.6707	7.51618e-05	-0.10539
	4.6807	5.5821e-05	-0.09381
	4.6907	4.06463e-05	-0.08378
	4.7007	2.90315e-05	-0.07528
	4.7107	2.0354e-05	-0.06819
	4.7207	1.40477e-05	-0.06239
	4.7307	9.61007e-06	-0.05777
	4.7407	6.6344e-06	-0.05417
	4.7507	4.81815e-06	-0.05145
	4.7607	3.9698e-06	-0.04951
	4.7707	4.0186e-06	-0.04822
	4.7807	5.02172e-06	-0.0475
	4.7907	7.18253e-06	-0.04728
	4.8007	1.08722e-05	-0.04751
	4.8107	1.66565e-05	-0.04814
	4.8207	2.53297e-05	-0.04916
	4.8307	3.79448e-05	-0.05053
	4.8407	5.58237e-05	-0.05222
	4.8507	8.0587e-05	-0.0542
	4.8607	0.000114093	-0.0564
	4.8707	0.000158403	-0.05874
	4.8807	0.000215658	-0.06114
	4.8907	0.000287895	-0.06347
	4.9007	0.000376908	-0.06558
	4.9107	0.000483823	-0.06734
	4.9207	0.000609005	-0.06863
	4.9307	0.00075175	-0.0693
	4.9407	0.000910018	-0.06925
	4.9507	0.00108	-0.06844
	4.9607	0.00126	-0.06683
	4.9707	0.00144	-0.06444
	4.9807	0.00161	-0.06134
	4.9907	0.00176	-0.05764
	5.0007	0.0019	-0.05346
	5.0107	0.00201	-0.04896
	5.0207	0.00208	-0.04429
	5.0307	0.00212	-0.03961
	5.0407	0.00211	-0.03505
	5.0507	0.00207	-0.03072
	5.0607	0.002	-0.0267
	5.0707	0.0019	-0.02305
	5.0807	0.00178	-0.0198
	5.0907	0.00165	-0.01693
	5.1007	0.00151	-0.01445
	5.1107	0.00139	-0.01231
	5.1207	0.00128	-0.01048
	5.1307	0.0012	-0.00893
	5.1407	0.00114	-0.00762
	5.1507	0.00111	-0.00653
	5.1607	0.00111	-0.00563
	5.1707	0.00114	-0.00491
	5.1807	0.00118	-0.00437
	5.1907	0.00124	-0.00399
	5.2007	0.00131	-0.00377
	5.2107	0.00138	-0.0037
	5.2207	0.00145	-0.00379
	5.2307	0.0015	-0.00402
	5.2407	0.00153	-0.00438
	5.2507	0.00154	-0.00484
	5.2607	0.00153	-0.00537
	5.2707	0.00149	-0.00596
	5.2807	0.00144	-0.00656
	5.2907	0.00137	-0.00713
	5.3007	0.0013	-0.00766
	5.3107	0.00123	-0.00811
	5.3207	0.00116	-0.00845
	5.3307	0.00111	-0.00869
	5.3407	0.00107	-0.00882
	5.3507	0.00106	-0.00885
	5.3607	0.00107	-0.0088
	5.3707	0.00111	-0.0087
	5.3807	0.00117	-0.00857
	5.3907	0.00125	-0.00845
	5.4007	0.00135	-0.00837
	5.4107	0.00146	-0.00834
	5.4207	0.00158	-0.00839
	5.4307	0.00169	-0.00851
	5.4407	0.00181	-0.00869
	5.4507	0.00192	-0.00893
	5.4607	0.00202	-0.00919
	5.4707	0.00213	-0.00946
	5.4807	0.00223	-0.00969
	5.4907	0.00233	-0.00986
	5.5007	0.00243	-0.00995
	5.5107	0.00254	-0.00995
	5.5207	0.00264	-0.00984
	5.5307	0.00275	-0.00963
	5.5407	0.00285	-0.00934
	5.5507	0.00294	-0.00898
	5.5607	0.00302	-0.00859
	5.5707	0.00307	-0.00819
	5.5807	0.00309	-0.00783
	5.5907	0.00309	-0.00753
	5.6007	0.00305	-0.00732
	5.6107	0.00299	-0.00724
	5.6207	0.0029	-0.00729
	5.6307	0.0028	-0.00749
	5.6407	0.0027	-0.00784
	5.6507	0.00261	-0.00833
	5.6607	0.00255	-0.00895
	5.6707	0.00252	-0.00967
	5.6807	0.00254	-0.01049
	5.6907	0.00262	-0.01135
	5.7007	0.00275	-0.01224
	5.7107	0.00293	-0.01311
	5.7207	0.00316	-0.01394
	5.7307	0.00343	-0.01469
	5.7407	0.00373	-0.01533
	5.7507	0.00402	-0.01583
	5.7607	0.00431	-0.01616
	5.7707	0.00457	-0.01629
	5.7807	0.00479	-0.01622
	5.7907	0.00495	-0.01594
	5.8007	0.00506	-0.01544
	5.8107	0.0051	-0.01475
	5.8207	0.00508	-0.01389
	5.8307	0.00501	-0.0129
	5.8407	0.0049	-0.01181
	5.8507	0.00476	-0.01069
	5.8607	0.0046	-0.00957
	5.8707	0.00444	-0.00852
	5.8807	0.00429	-0.00758
	5.8907	0.00415	-0.0068
	5.9007	0.00403	-0.00622
	5.9107	0.00393	-0.00586
	5.9207	0.00386	-0.00575
	5.9307	0.00381	-0.00589
	5.9407	0.00377	-0.00628
	5.9507	0.00374	-0.00689
	5.9607	0.00373	-0.00772
	5.9707	0.00374	-0.00872
	5.9807	0.00377	-0.00985
	5.9907	0.00384	-0.01105
	6.0007	0.00396	-0.01228
	6.0107	0.00413	-0.01347
	6.0207	0.00438	-0.01457
	6.0307	0.00471	-0.01554
	6.0407	0.00513	-0.01633
	6.0507	0.00565	-0.01692
	6.0607	0.00625	-0.01729
	6.0707	0.00694	-0.01744
	6.0807	0.00767	-0.01741
	6.0907	0.00844	-0.01721
	6.1007	0.00921	-0.0169
	6.1107	0.00994	-0.01651
	6.1207	0.0106	-0.01611
	6.1307	0.01116	-0.01574
	6.1407	0.01158	-0.01545
	6.1507	0.01183	-0.01526
	6.1607	0.0119	-0.01521
	6.1707	0.01179	-0.0153
	6.1807	0.01149	-0.01554
	6.1907	0.01102	-0.01593
	6.2007	0.0104	-0.01645
	6.2107	0.00965	-0.01709
	6.2207	0.00882	-0.01783
	6.2307	0.00794	-0.01866
	6.2407	0.00704	-0.01957
	6.2507	0.00616	-0.02055
	6.2607	0.00533	-0.02158
	6.2707	0.00457	-0.02267
	6.2807	0.0039	-0.02379
	6.2907	0.00334	-0.02494
	6.3007	0.00289	-0.0261
	6.3107	0.00255	-0.02726
	6.3207	0.00233	-0.02838
	6.3307	0.00222	-0.02946
	6.3407	0.00221	-0.03044
	6.3507	0.00231	-0.0313
	6.3607	0.0025	-0.03199
	6.3707	0.00279	-0.03248
	6.3807	0.00316	-0.03275
	6.3907	0.00363	-0.03275
	6.4007	0.00417	-0.03248
	6.4107	0.00479	-0.03192
	6.4207	0.00547	-0.03107
	6.4307	0.0062	-0.02994
	6.4407	0.00696	-0.02856
	6.4507	0.00773	-0.02696
	6.4607	0.00849	-0.02518
	6.4707	0.00921	-0.02327
	6.4807	0.00987	-0.02128
	6.4907	0.01045	-0.01927
	6.5007	0.01094	-0.01729
	6.5107	0.01132	-0.0154
	6.5207	0.01159	-0.01365
	6.5307	0.01176	-0.01209
	6.5407	0.01183	-0.01076
	6.5507	0.01181	-0.00971
	6.5607	0.01171	-0.00897
	6.5707	0.01155	-0.00858
	6.5807	0.01135	-0.00855
	6.5907	0.0111	-0.00892
	6.6007	0.01083	-0.00968
[truncated: 2 more rows]

## Sheet: Figure 1c
Figure 1c	PDOS of the Mn3+ sites in the Zn-doped Na[Li0.25Mn0.75]O2
	E-Ef (eV)	PDOS (/atom)	PDOS (/atom)
	-12.7454	0	0
	-12.7354	0	0
	-12.7254	0	0
	-12.7154	0	0
	-12.7053	0	0
	-12.6953	0	0
	-12.6853	0	0
	-12.6753	0	0
	-12.6654	0	0
	-12.6554	0	0
	-12.6454	0	0
	-12.6354	0	0
	-12.6253	0	0
	-12.6153	0	0
	-12.6053	0	0
	-12.5953	0	0
	-12.5854	0	0
	-12.5754	0	0
	-12.5654	0	0
	-12.5554	0	0
	-12.5453	0	0
	-12.5353	0	0
	-12.5253	0	0
	-12.5153	0	0
	-12.5053	0	0
	-12.4954	0	0
	-12.4854	0	0
	-12.4754	0	0
	-12.4654	0	0
	-12.4553	0	0
	-12.4453	0	0
	-12.4353	0	0
	-12.4253	0	0
	-12.4154	0	0
	-12.4054	0	0
	-12.3954	0	0
	-12.3854	0	0
	-12.3753	0	0
	-12.3653	0	0
	-12.3553	0	0
	-12.3453	0	0
	-12.3354	0	0
	-12.3254	0	0
	-12.3154	0	0
	-12.3054	0	0
	-12.2953	0	0
	-12.2853	0	0
	-12.2753	0	0
	-12.2653	0	0
	-12.2553	0	0
	-12.2454	0	0
	-12.2354	0	0
	-12.2254	0	0
	-12.2154	0	0
	-12.2053	0	0
	-12.1953	0	0
	-12.1853	0	0
	-12.1753	0	0
	-12.1654	0	0
	-12.1554	0	0
	-12.1454	0	0
	-12.1354	0	0
	-12.1253	0	0
	-12.1153	0	0
	-12.1053	0	0
	-12.0953	0	0
	-12.0854	0	0
	-12.0754	0	0
	-12.0654	0	0
	-12.0554	0	0
	-12.0453	0	0
	-12.0353	0	0
	-12.0253	0	0
	-12.0153	0	0
	-12.0053	0	0
	-11.9954	0	0
	-11.9854	0	0
	-11.9754	0	0
	-11.9654	0	0
	-11.9553	0	0
	-11.9453	0	0
	-11.9353	0	0
	-11.9253	0	0
	-11.9154	0	0
	-11.9054	0	0
	-11.8954	0	0
	-11.8854	0	0
	-11.8753	0	0
	-11.8653	0	0
	-11.8553	0	0
	-11.8453	0	0
	-11.8354	0	0
	-11.8254	0	0
	-11.8154	0	0
	-11.8054	0	0
	-11.7953	0	0
	-11.7853	0	0
	-11.7753	0	0
	-11.7653	0	0
	-11.7553	0	0
	-11.7454	0	0
	-11.7354	0	0
	-11.7254	0	0
	-11.7154	0	0
	-11.7053	0	0
	-11.6953	0	0
	-11.6853	0	0
	-11.6753	0	0
	-11.6654	0	0
	-11.6554	0	0
	-11.6454	0	0
	-11.6354	0	0
	-11.6253	0	0
	-11.6153	0	0
	-11.6053	0	0
	-11.5953	0	0
	-11.5854	0	0
	-11.5754	0	0
	-11.5654	0	0
	-11.5554	0	0
	-11.5453	0	0
	-11.5353	0	0
	-11.5253	0	0
	-11.5153	0	0
	-11.5053	0	0
	-11.4954	0	0
	-11.4854	0	0
	-11.4754	0	0
	-11.4654	0	0
	-11.4553	0	0
	-11.4453	0	0
	-11.4353	0	0
	-11.4253	0	0
	-11.4154	0	0
	-11.4054	0	0
	-11.3954	0	0
	-11.3854	0	0
	-11.3753	0	0
	-11.3653	0	0
	-11.3553	0	0
	-11.3453	0	0
	-11.3354	0	0
	-11.3254	0	0
	-11.3154	0	0
	-11.3054	0	0
	-11.2953	0	0
	-11.2853	0	0
	-11.2753	0	0
	-11.2653	0	0
	-11.2553	0	0
	-11.2454	0	0
	-11.2354	0	0
	-11.2254	0	0
	-11.2154	0	0
	-11.2053	0	0
	-11.1953	0	0
	-11.1853	0	0
	-11.1753	0	0
	-11.1654	0	0
	-11.1554	0	0
	-11.1454	0	0
	-11.1354	0	0
	-11.1253	0	0
	-11.1153	0	0
	-11.1053	0	0
	-11.0953	0	0
	-11.0854	0	0
	-11.0754	0	0
	-11.0654	0	0
	-11.0554	0	0
	-11.0453	0	0
	-11.0353	0	0
	-11.0253	0	0
	-11.0153	0	0
	-11.0053	0	0
	-10.9954	0	0
	-10.9854	0	0
	-10.9754	0	0
	-10.9654	0	0
	-10.9553	0	0
	-10.9453	0	0
	-10.9353	0	0
	-10.9253	0	0
	-10.9154	0	0
	-10.9054	0	0
	-10.8954	0	0
	-10.8854	0	0
	-10.8753	0	0
	-10.8653	0	0
	-10.8553	0	0
	-10.8453	0	0
	-10.8354	0	0
	-10.8254	0	0
	-10.8154	0	0
	-10.8054	0	0
	-10.7953	0	0
	-10.7853	0	0
	-10.7753	0	0
	-10.7653	0	0
	-10.7553	0	0
	-10.7454	0	0
	-10.7354	0	0
	-10.7254	0	0
	-10.7154	0	0
	-10.7053	0	0
	-10.6953	0	0
	-10.6853	0	0
	-10.6753	0	0
	-10.6654	0	0
	-10.6554	0	0
	-10.6454	0	0
	-10.6354	0	0
	-10.6253	0	0
	-10.6153	0	0
	-10.6053	0	0
	-10.5953	0	0
	-10.5854	0	0
	-10.5754	0	0
	-10.5654	0	0
	-10.5554	0	0
	-10.5453	0	0
	-10.5353	0	0
	-10.5253	0	0
	-10.5153	0	0
	-10.5053	0	0
	-10.4954	0	0
	-10.4854	0	0
	-10.4754	0	0
	-10.4654	0	0
	-10.4553	0	0
	-10.4453	0	0
	-10.4353	0	0
	-10.4253	0	0
	-10.4154	0	0
	-10.4054	0	0
	-10.3954	0	0
	-10.3854	0	0
	-10.3753	0	0
	-10.3653	0	0
	-10.3553	0	0
	-10.3453	0	0
	-10.3354	0	0
	-10.3254	0	0
	-10.3154	0	0
	-10.3054	0	0
	-10.2953	0	0
	-10.2853	0	0
	-10.2753	0	0
	-10.2653	0	0
	-10.2553	0	0
	-10.2454	0	0
	-10.2354	0	0
	-10.2254	0	0
	-10.2154	0	0
	-10.2053	0	0
	-10.1953	0	0
	-10.1853	0	0
	-10.1753	0	0
	-10.1654	0	0
	-10.1554	0	0
	-10.1454	0	0
	-10.1354	0	0
	-10.1253	0	0
	-10.1153	0	0
	-10.1053	0	0
	-10.0953	0	0
	-10.0854	0	0
	-10.0754	0	0
	-10.0654	0	0
	-10.0554	0	0
	-10.0453	0	0
	-10.0353	0	0
	-10.0253	0	0
	-10.0153	0	0
	-10.0053	0	0
	-9.99535	0	0
	-9.98535	0	0
	-9.97535	0	0
	-9.96535	0	0
	-9.95535	0	0
	-9.94535	0	0
	-9.93535	0	0
	-9.92535	0	0
	-9.91535	0	0
	-9.90535	0	0
	-9.89535	0	0
	-9.88535	0	0
	-9.87535	0	0
	-9.86535	0	0
	-9.85535	0	0
	-9.84535	0	0
	-9.83535	0	0
	-9.82535	0	0
	-9.81535	0	0
	-9.80535	0	0
	-9.79535	0	0
	-9.78535	0	0
	-9.77535	0	0
	-9.76535	0	0
	-9.75535	0	0
	-9.74535	0	0
	-9.73535	0	0
	-9.72535	0	0
	-9.71535	0	0
	-9.70535	0	0
	-9.69535	0	0
	-9.68535	0	0
	-9.67535	0	0
	-9.66535	0	0
	-9.65535	0	0
	-9.64535	0	0
	-9.63535	0	0
	-9.62535	0	0
	-9.61535	0	0
	-9.60535	0	0
	-9.59535	0	0
	-9.58535	0	0
	-9.57535	0	0
	-9.56535	0	0
	-9.55535	0	0
	-9.54535	0	0
	-9.53535	0	0
	-9.52535	0	0
	-9.51535	0	0
	-9.50535	0	0
	-9.49535	0	0
	-9.48535	0	0
	-9.47535	0	0
	-9.46535	0	0
	-9.45535	0	0
	-9.44535	0	0
	-9.43535	0	0
	-9.42535	0	0
	-9.41535	0	0
	-9.40535	0	0
	-9.39535	0	0
	-9.38535	0	0
	-9.37535	0	0
	-9.36535	0	0
	-9.35535	0	0
	-9.34535	0	0
	-9.33535	0	0
	-9.32535	0	0
	-9.31535	0	0
	-9.30535	0	0
	-9.29535	0	0
	-9.28535	0	0
	-9.27535	0	0
	-9.26535	0	0
	-9.25535	0	0
	-9.24535	0	0
	-9.23535	0	0
	-9.22535	0	0
	-9.21535	0	0
	-9.20535	0	0
	-9.19535	0	0
	-9.18535	0	0
	-9.17535	0	0
	-9.16535	0	0
	-9.15535	0	0
	-9.14535	0	0
	-9.13535	0	0
	-9.12535	0	0
	-9.11535	0	0
	-9.10535	0	0
	-9.09535	0	0
	-9.08535	0	0
	-9.07535	0	0
	-9.06535	0	0
	-9.05535	0	0
	-9.04535	0	0
	-9.03535	0	0
	-9.02535	0	0
	-9.01535	0	0
	-9.00535	0	0
	-8.99535	0	0
	-8.98535	0	0
	-8.97535	0	0
	-8.96535	0	0
	-8.95535	0	0
	-8.94535	0	0
	-8.93535	0	0
	-8.92535	0	0
	-8.91535	0	0
	-8.90535	0	0
	-8.89535	0	0
	-8.88535	0	0
	-8.87535	0	0
	-8.86535	0	0
	-8.85535	0	0
	-8.84535	0	0
	-8.83535	0	0
	-8.82535	0	0
	-8.81535	0	0
	-8.80535	0	0
	-8.79535	0	0
	-8.78535	0	0
	-8.77535	0	0
	-8.76535	0	0
	-8.75535	0	0
	-8.74535	0	0
	-8.73535	0	0
	-8.72535	0	0
	-8.71535	0	0
	-8.70535	0	0
	-8.69535	0	0
	-8.68535	0	0
	-8.67535	0	0
	-8.66535	0	0
	-8.65535	0	0
	-8.64535	0	0
	-8.63535	0	0
	-8.62535	0	0
	-8.61535	0	0
	-8.60535	0	0
	-8.59535	0	0
	-8.58535	0	0
	-8.57535	0	0
	-8.56535	0	0
	-8.55535	0	0
	-8.54535	0	0
	-8.53535	0	0
	-8.52535	0	0
	-8.51535	0	0
	-8.50535	0	0
	-8.49535	0	0
	-8.48535	0	0
	-8.47535	0	0
	-8.46535	0	0
	-8.45535	0	0
	-8.44535	0	0
	-8.43535	0	0
	-8.42535	0	0
	-8.41535	0	0
	-8.40535	0	0
	-8.39535	0	0
	-8.38535	0	0
	-8.37535	0	0
	-8.36535	0	0
	-8.35535	0	0
	-8.34535	0	0
	-8.33535	0	0
	-8.32535	0	0
	-8.31535	0	0
	-8.30535	0	0
	-8.29535	0	0
	-8.28535	0	0
	-8.27535	0	0
	-8.26535	0	0
	-8.25535	0	0
	-8.24535	0	0
	-8.23535	0	0
	-8.22535	0	0
	-8.21535	0	0
	-8.20535	0	0
	-8.19535	0	0
	-8.18535	0	0
	-8.17535	0	0
	-8.16535	0	0
	-8.15535	0	0
	-8.14535	0	0
	-8.13535	0	0
	-8.12535	0	0
	-8.11535	0	0
	-8.10535	0	0
	-8.09535	0	0
	-8.08535	0	0
	-8.07535	0	0
	-8.06535	0	0
	-8.05535	0	0
	-8.04535	0	0
	-8.03535	0	0
	-8.02535	0	0
	-8.01535	0	0
	-8.00535	0	0
	-7.99535	0	0
	-7.98535	0	0
	-7.97535	0	0
	-7.96535	0	0
	-7.95535	0	0
	-7.94535	0	0
	-7.93535	0	0
	-7.92535	0	0
	-7.91535	0	0
	-7.90535	0	0
	-7.89535	0	-2.20352e-21
	-7.88535	0	-2.20352e-21
	-7.87535	0	-1.78179e-20
	-7.86535	0	-4.19878e-20
	-7.85535	0	-1.39011e-19
	-7.84535	0	-4.20621e-19
	-7.83535	0	-1.25682e-18
	-7.82535	0	-3.67429e-18
	-7.81535	0	-1.05276e-17
	-7.80535	0	-2.95669e-17
	-7.79535	0	-8.1449e-17
	-7.78535	0	-2.19903e-16
	-7.77535	0	-5.82337e-16
	-7.76535	0	-1.51193e-15
	-7.75535	0	-3.84638e-15
	-7.74535	6.5418e-18	-9.59782e-15
	-7.73535	1.28166e-17	-2.34772e-14
	-7.72535	4.3668e-17	-5.63095e-14
	-7.71535	1.30046e-16	-1.32427e-13
	-7.70535	3.9802e-16	-3.05295e-13
	-7.69535	1.17217e-15	-6.90223e-13
	-7.68535	3.4361e-15	-1.52962e-12
	-7.67535	9.7526e-15	-3.32435e-12
	-7.66535	2.72405e-14	-7.08223e-12
	-7.65535	7.4554e-14	-1.47946e-11
	-7.64535	2.00123e-13	-3.03056e-11
	-7.63535	5.265e-13	-6.08559e-11
	-7.62535	1.35826e-12	-1.19847e-10
	-7.61535	3.4357e-12	-2.31365e-10
	-7.60535	8.519e-12	-4.38079e-10
	-7.59535	2.07162e-11	-8.13356e-10
	-7.58535	4.9387e-11	-1.48059e-09
	-7.57535	1.15483e-10	-2.64285e-09
	-7.56535	2.6481e-10	-4.62571e-09
	-7.55535	5.9534e-10	-7.94092e-09
	-7.54535	1.31266e-09	-1.33673e-08
	-7.53535	2.83881e-09	-2.20676e-08
	-7.52535	6.0227e-09	-3.57337e-08
	-7.51535	1.25331e-08	-5.67302e-08
	-7.50535	2.55847e-08	-8.83455e-08
	-7.49535	5.1244e-08	-1.34953e-07
	-7.48535	1.00692e-07	-2.02205e-07
	-7.47535	1.9418e-07	-2.97182e-07
	-7.46535	3.6756e-07	-4.28515e-07
	-7.45535	6.8284e-07	-6.06227e-07
	-7.44535	1.24565e-06	-8.41394e-07
	-7.43535	2.23102e-06	-1.14594e-06
	-7.42535	3.9238e-06	-1.53163e-06
	-7.41535	6.7799e-06	-2.00865e-06
	-7.40535	1.15117e-05	-2.58743e-06
	-7.39535	1.9206e-05	-3.27057e-06
	-7.38535	3.1502e-05	-4.06038e-06
	-7.37535	5.0797e-05	-4.95103e-06
	-7.36535	8.0574e-05	-5.93086e-06
	-7.35535	0.000125708	-6.9807e-06
	-7.34535	0.000193032	-8.0764e-06
	-7.33535	0.00029172	-9.1897e-06
	-7.32535	0.00043418	-1.02865e-05
	-7.31535	0.00063641	-1.13323e-05
	-7.30535	0.00091893	-1.22976e-05
	-7.29535	0.00131	-1.31521e-05
	-7.28535	0.00183	-1.38756e-05
	-7.27535	0.00253	-1.44515e-05
	-7.26535	0.00345	-1.48761e-05
	-7.25535	0.00464	-1.51515e-05
	-7.24535	0.00615	-1.52872e-05
	-7.23535	0.00804	-1.52988e-05
	-7.22535	0.01035	-1.52081e-05
	-7.21535	0.01316	-1.50347e-05
	-7.20535	0.01649	-1.47979e-05
	-7.19535	0.02038	-1.45151e-05
	-7.18535	0.02484	-1.42049e-05
	-7.17535	0.02986	-1.38776e-05
	-7.16535	0.03539	-1.3546e-05
	-7.15535	0.04137	-1.32207e-05
	-7.14535	0.0477	-1.29151e-05
	-7.13535	0.05424	-1.2652e-05
	-7.12535	0.06083	-1.24563e-05
	-7.11535	0.06731	-1.23654e-05
	-7.10535	0.07351	-1.24255e-05
	-7.09535	0.07923	-1.2688e-05
	-7.08535	0.08432	-1.32108e-05
	-7.07535	0.08862	-1.40491e-05
	-7.06535	0.09205	-1.52557e-05
	-7.05535	0.09452	-1.68692e-05
	-7.04535	0.09602	-1.8909e-05
	-7.03535	0.09654	-2.1366e-05
	-7.02535	0.09616	-2.4206e-05
	-7.01535	0.095	-2.7354e-05
	-7.00535	0.09316	-3.0715e-05
	-6.99535	0.09078	-3.4148e-05
	-6.98535	0.08805	-3.7501e-05
	-6.97535	0.08511	-4.0627e-05
	-6.96535	0.0821	-4.3343e-05
	-6.95535	0.07917	-4.552e-05
	-6.94535	0.07646	-4.7024e-05
	-6.93535	0.07405	-4.7768e-05
	-6.92535	0.07205	-4.771e-05
	-6.91535	0.07057	-4.685e-05
	-6.90535	0.06967	-4.5247e-05
	-6.89535	0.06943	-4.295e-05
	-6.88535	0.06995	-4.0099e-05
	-6.87535	0.07132	-3.6832e-05
	-6.86535	0.07362	-3.3285e-05
	-6.85535	0.07695	-2.9594e-05
	-6.84535	0.08136	-2.5904e-05
	-6.83535	0.08687	-2.2325e-05
	-6.82535	0.09344	-1.8947e-05
	-6.81535	0.10099	-1.5841e-05
	-6.80535	0.10937	-1.3049e-05
	-6.79535	0.11835	-1.05923e-05
	-6.78535	0.12766	-8.4747e-06
	-6.77535	0.137	-6.6839e-06
	-6.76535	0.14602	-5.1972e-06
	-6.75535	0.15441	-3.9835e-06
	-6.74535	0.16192	-3.0097e-06
	-6.73535	0.16831	-2.2421e-06
	-6.72535	0.17351	-1.646e-06
	-6.71535	0.17749	-1.191e-06
	-6.70535	0.18036	-8.4911e-07
	-6.69535	0.18236	-5.9626e-07
	-6.68535	0.18375	-4.1239e-07
	-6.67535	0.18495	-2.8072e-07
	-6.66535	0.18636	-1.8816e-07
	-6.65535	0.18844	-1.241e-07
	-6.64535	0.19157	-8.0506e-08
	-6.63535	0.19615	-5.1373e-08
	-6.62535	0.20244	-3.2227e-08
	-6.61535	0.21064	-1.9875e-08
	-6.60535	0.22083	-1.20456e-08
	-6.59535	0.23296	-7.1727e-09
	-6.58535	0.24682	-4.1952e-09
	-6.57535	0.26215	-2.4102e-09
	-6.56535	0.27849	-1.35994e-09
	-6.55535	0.29535	-7.533e-10
	-6.54535	0.31212	-4.0966e-10
	-6.53535	0.32824	-2.1869e-10
	-6.52535	0.34304	-1.1456e-10
	-6.51535	0.35601	-5.8908e-11
	-6.50535	0.36661	-2.972e-11
	-6.49535	0.37458	-1.47144e-11
	-6.48535	0.37974	-7.1472e-12
	-6.47535	0.38214	-3.4054e-12
	-6.46535	0.38186	-1.59214e-12
	-6.45535	0.37961	-7.3009e-13
	-6.44535	0.37571	-3.2848e-13
	-6.43535	0.37116	-1.44921e-13
	-6.42535	0.36668	-6.2721e-14
	-6.41535	0.36318	-2.6626e-14
	-6.40535	0.36155	-1.10841e-14
	-6.39535	0.3624	-4.5266e-15
	-6.38535	0.36637	-1.81252e-15
	-6.37535	0.37384	-7.1182e-16
	-6.36535	0.38483	-2.7414e-16
	-6.35535	0.39907	-1.03539e-16
	-6.34535	0.41613	-3.8373e-17
	-6.33535	0.43532	-1.39294e-17
	-6.32535	0.45557	-4.9545e-18
	-6.31535	0.47569	-1.73316e-18
	-6.30535	0.49471	-5.918e-19
	-6.29535	0.51121	-2.00059e-19
	-6.28535	0.52433	-6.5488e-20
	-6.27535	0.53296	-2.12195e-20
	-6.26535	0.53676	-7.5668e-21
	-6.25535	0.5352	-1.18227e-21
	-6.24535	0.52823	0
	-6.23535	0.51594	0
	-6.22535	0.49921	0
	-6.21535	0.47853	0
	-6.20535	0.45485	0
	-6.19535	0.42912	0
	-6.18535	0.4023	0
	-6.17535	0.37525	0
	-6.16535	0.34879	0
	-6.15535	0.3236	0
	-6.14535	0.3	0
	-6.13535	0.27833	0
	-6.12535	0.25865	0
	-6.11535	0.2409	0
	-6.10535	0.22495	0
	-6.09535	0.21051	0
	-6.08535	0.19735	0
	-6.07535	0.18525	0
	-6.06535	0.174	0
	-6.05535	0.16353	0
	-6.04535	0.15386	0
	-6.03535	0.14516	0
	-6.02535	0.13769	0
	-6.01535	0.13181	0
	-6.00535	0.12796	0
	-5.99535	0.12664	0
	-5.98535	0.12832	0
	-5.97535	0.13351	0
	-5.96535	0.1426	0
	-5.95535	0.15594	0
	-5.94535	0.17373	0
	-5.93535	0.19606	0
	-5.92535	0.22281	0
	-5.91535	0.25378	0
	-5.90535	0.2886	0
	-5.89535	0.32652	0
	-5.88535	0.36705	-9.14282e-18
	-5.87535	0.40921	-2.28307e-17
	-5.86535	0.45196	-8.2221e-17
	-5.85535	0.49438	-2.42115e-16
	-5.84535	0.53526	-7.26301e-16
	-5.83535	0.57336	-2.16043e-15
	-5.82535	0.60792	-6.28587e-15
	-5.81535	0.63786	-1.79314e-14
	-5.80535	0.66259	-5.01165e-14
	-5.79535	0.68159	-1.37283e-13
	-5.78535	0.69469	-3.68759e-13
	-5.77535	0.70238	-9.70661e-13
	-5.76535	0.70527	-2.50462e-12
	-5.75535	0.70478	-6.33597e-12
	-5.74535	0.70229	-1.5711e-11
	-5.73535	0.69974	-3.81838e-11
	-5.72535	0.69923	-9.09886e-11
	-5.71535	0.70315	-2.12502e-10
	-5.70535	0.71353	-4.86469e-10
	-5.69535	0.73229	-1.09184e-09
	-5.68535	0.761	-2.40179e-09
	-5.67535	0.8006	-5.18006e-09
	-5.66535	0.8513	-1.09487e-08
	-5.65535	0.9124	-2.26941e-08
	-5.64535	0.9828	-4.60924e-08
	-5.63535	1.0604	-9.18038e-08
	-5.62535	1.1428	-1.79201e-07
	-5.61535	1.227	-3.42936e-07
	-5.60535	1.3101	-6.43488e-07
	-5.59535	1.3895	-1.18348e-06
	-5.58535	1.4625	-2.13457e-06
	-5.57535	1.5275	-3.7729e-06
	-5.56535	1.583	-6.54016e-06
	-5.55535	1.629	-1.11129e-05
	-5.54535	1.6658	-1.85159e-05
	-5.53535	1.6943	-3.0255e-05
	-5.52535	1.7164	-4.84683e-05
	-5.51535	1.7341	-7.61554e-05
	-5.50535	1.7491	-0.000117324
	-5.49535	1.7641	-0.000177251
	-5.48535	1.7807	-0.000262835
	-5.47535	1.8004	-0.000382094
	-5.46535	1.8242	-0.000545187
	-5.45535	1.8526	-0.000763056
	-5.44535	1.8857	-0.00105
	-5.43535	1.9228	-0.00141
	-5.42535	1.963	-0.00187
	-5.41535	2.0049	-0.00243
	-5.40535	2.0474	-0.00311
	-5.39535	2.0891	-0.0039
	-5.38535	2.1286	-0.0048
	-5.37535	2.1649	-0.00582
	-5.36535	2.1978	-0.00694
	-5.35535	2.227	-0.00814
	-5.34535	2.2527	-0.00939
	-5.33535	2.2763	-0.01068
	-5.32535	2.2991	-0.01195
	-5.31535	2.3227	-0.01319
	-5.30535	2.3492	-0.01435
	-5.29535	2.3811	-0.01541
	-5.28535	2.4196	-0.01633
	-5.27535	2.4673	-0.01709
	-5.26535	2.5245	-0.01767
	-5.25535	2.5912	-0.01807
	-5.24535	2.6669	-0.01829
	-5.23535	2.7486	-0.01835
	-5.22535	2.8354	-0.01825
	-5.21535	2.922	-0.01804
	-5.20535	3.0045	-0.01774
	-5.19535	3.0776	-0.01741
	-5.18535	3.1369	-0.01708
	-5.17535	3.1788	-0.01679
	-5.16535	3.1971	-0.01659
	-5.15535	3.1922	-0.01649
	-5.14535	3.1603	-0.01651
	-5.13535	3.103	-0.01667
	-5.12535	3.0212	-0.01695
	-5.11535	2.9184	-0.01734
	-5.10535	2.7987	-0.01782
	-5.09535	2.6649	-0.01836
	-5.08535	2.5249	-0.01892
	-5.07535	2.3817	-0.01949
	-5.06535	2.2412	-0.02004
	-5.05535	2.1082	-0.02056
	-5.04535	1.9864	-0.02105
	-5.03535	1.8789	-0.02151
	-5.02535	1.7884	-0.02196
	-5.01535	1.7157	-0.02242
	-5.00535	1.661	-0.0229
	-4.99535	1.6232	-0.02343
	-4.98535	1.6006	-0.02402
	-4.97535	1.5905	-0.02467
	-4.96535	1.5897	-0.0254
	-4.95535	1.5944	-0.02619
	-4.94535	1.6012	-0.02702
	-4.93535	1.6065	-0.0279
	-4.92535	1.6075	-0.0288
	-4.91535	1.6016	-0.0297
	-4.90535	1.5874	-0.03062
	-4.89535	1.564	-0.03153
	-4.88535	1.5315	-0.03246
	-4.87535	1.4905	-0.03339
	-4.86535	1.4418	-0.03435
	-4.85535	1.3873	-0.03533
	-4.84535	1.3284	-0.03634
	-4.83535	1.2669	-0.03736
	-4.82535	1.20405	-0.03838
	-4.81535	1.14182	-0.03936
	-4.80535	1.08118	-0.04028
	-4.79535	1.02328	-0.04108
	-4.78535	0.96895	-0.04176
	-4.77535	0.91904	-0.04226
	-4.76535	0.8739	-0.04259
	-4.75535	0.83401	-0.04275
	-4.74535	0.7993	-0.04274
	-4.73535	0.76965	-0.04264
	-4.72535	0.74482	-0.04244
	-4.71535	0.72437	-0.04226
	-4.70535	0.70766	-0.04213
	-4.69535	0.69407	-0.04214
	-4.68535	0.68287	-0.04234
	-4.67535	0.67345	-0.04276
	-4.66535	0.66541	-0.04347
	-4.65535	0.6583	-0.04447
	-4.64535	0.65189	-0.04578
	-4.63535	0.64629	-0.04739
	-4.62535	0.64098	-0.04931
	-4.61535	0.63653	-0.05151
	-4.60535	0.6327	-0.05395
	-4.59535	0.6295	-0.05666
	-4.58535	0.62683	-0.05958
	-4.57535	0.62457	-0.0627
	-4.56535	0.6225	-0.06601
	-4.55535	0.62021	-0.06947
	-4.54535	0.61739	-0.07308
	-4.53535	0.61388	-0.07675
	-4.52535	0.60933	-0.08051
	-4.51535	0.6038	-0.08424
	-4.50535	0.5973	-0.08792
	-4.49535	0.59029	-0.09144
	-4.48535	0.58287	-0.09475
	-4.47535	0.5757	-0.09774
	-4.46535	0.56941	-0.10035
	-4.45535	0.56404	-0.10248
	-4.44535	0.5605	-0.10409
	-4.43535	0.55898	-0.1051
	-4.42535	0.5593	-0.1055
	-4.41535	0.56142	-0.10526
	-4.40535	0.5651	-0.10441
	-4.39535	0.56958	-0.103
	-4.38535	0.57423	-0.10113
	-4.37535	0.57861	-0.09891
	-4.36535	0.58166	-0.09645
	-4.35535	0.58318	-0.09396
	-4.34535	0.58274	-0.09157
	-4.33535	0.58053	-0.08941
	-4.32535	0.57683	-0.08771
	-4.31535	0.57228	-0.08654
	-4.30535	0.56789	-0.08604
	-4.29535	0.565	-0.08624
	-4.28535	0.56483	-0.0872
	-4.27535	0.56875	-0.0889
	-4.26535	0.57803	-0.09126
	-4.25535	0.594	-0.09418
	-4.24535	0.61709	-0.09751
	-4.23535	0.64779	-0.10114
	-4.22535	0.686	-0.10485
	-4.21535	0.73089	-0.10847
	-4.20535	0.7817	-0.11182
	-4.19535	0.83633	-0.11479
	-4.18535	0.89289	-0.11723
	-4.17535	0.9491	-0.11903
	-4.16535	1.00226	-0.12013
	-4.15535	1.04957	-0.12055
	-4.14535	1.08867	-0.12029
	-4.13535	1.11736	-0.11939
	-4.12535	1.13375	-0.11795
	-4.11535	1.13692	-0.11603
	-4.10535	1.12668	-0.11377
	-4.09535	1.10304	-0.11123
	-4.08535	1.06779	-0.10853
	-4.07535	1.02274	-0.10575
	-4.06535	0.97037	-0.10296
	-4.05535	0.91371	-0.10021
	-4.04535	0.85588	-0.09753
	-4.03535	0.80008	-0.09495
	-4.02535	0.74869	-0.09253
	-4.01535	0.70405	-0.09027
	-4.00535	0.66783	-0.08817
	-3.99535	0.64077	-0.08626
	-3.98535	0.62286	-0.08453
	-3.97535	0.61348	-0.08303
	-3.96535	0.61144	-0.08174
	-3.95535	0.61492	-0.08068
	-3.94535	0.62225	-0.07987
	-3.93535	0.63121	-0.07931
	-3.92535	0.63989	-0.07898
	-3.91535	0.64666	-0.07892
	-3.90535	0.65025	-0.0791
	-3.89535	0.64968	-0.0795
	-3.88535	0.64475	-0.08013
	-3.87535	0.63551	-0.08093
	-3.86535	0.6223	-0.08191
	-3.85535	0.60596	-0.08302
	-3.84535	0.58749	-0.08427
	-3.83535	0.56814	-0.08562
	-3.82535	0.54887	-0.08703
	-3.81535	0.5306	-0.08852
	-3.80535	0.51406	-0.09008
	-3.79535	0.50015	-0.09174
	-3.78535	0.4889	-0.09352
	-3.77535	0.4803	-0.09548
	-3.76535	0.47449	-0.09763
	-3.75535	0.4708	-0.10006
	-3.74535	0.46865	-0.10277
	-3.73535	0.4675	-0.1058
	-3.72535	0.46642	-0.10913
	-3.71535	0.46476	-0.11271
	-3.70535	0.4618	-0.11645
	-3.69535	0.4571	-0.12022
	-3.68535	0.45033	-0.12386
	-3.67535	0.44148	-0.12723
	-3.66535	0.43075	-0.13009
	-3.65535	0.41859	-0.13231
	-3.64535	0.40569	-0.13371
	-3.63535	0.39285	-0.13421
	-3.62535	0.38095	-0.13381
	-3.61535	0.37087	-0.13253
	-3.60535	0.36333	-0.13051
	-3.59535	0.35891	-0.12793
	-3.58535	0.35785	-0.12508
	-3.57535	0.36022	-0.12221
	-3.56535	0.36577	-0.11969
	-3.55535	0.37384	-0.11779
	-3.54535	0.38396	-0.11676
	-3.53535	0.39512	-0.11678
	-3.52535	0.40662	-0.11797
	-3.51535	0.41755	-0.12029
	-3.50535	0.42748	-0.12362
	-3.49535	0.43581	-0.12772
	-3.48535	0.44247	-0.13227
	-3.47535	0.44755	-0.13686
	-3.46535	0.45113	-0.14107
	-3.45535	0.45385	-0.1445
	-3.44535	0.45621	-0.14676
	-3.43535	0.45885	-0.14755
	-3.42535	0.4624	-0.14672
	-3.41535	0.46765	-0.14417
	-3.40535	0.47491	-0.14
	-3.39535	0.48469	-0.13441
	-3.38535	0.49717	-0.12773
	-3.37535	0.51253	-0.12034
	-3.36535	0.53072	-0.11267
	-3.35535	0.55137	-0.10518
	-3.34535	0.57384	-0.09832
	-3.33535	0.59765	-0.09248
	-3.32535	0.6221	-0.08801
	-3.31535	0.64628	-0.08517
	-3.30535	0.66941	-0.08415
	-3.29535	0.69067	-0.08509
	-3.28535	0.70958	-0.08804
	-3.27535	0.7256	-0.09302
	-3.26535	0.7387	-0.10002
	-3.25535	0.7489	-0.10899
	-3.24535	0.7565	-0.11983
	-3.23535	0.7619	-0.13247
	-3.22535	0.7657	-0.14676
	-3.21535	0.7684	-0.16257
	-3.20535	0.7707	-0.17968
	-3.19535	0.7726	-0.1979
	-3.18535	0.7745	-0.21695
	-3.17535	0.7764	-0.23652
	-3.16535	0.7777	-0.25623
	-3.15535	0.7784	-0.27569
	-3.14535	0.7779	-0.29449
	-3.13535	0.7756	-0.31211
	-3.12535	0.7714	-0.32817
	-3.11535	0.7645	-0.34223
	-3.10535	0.755	-0.35375
	-3.09535	0.743	-0.36253
	-3.08535	0.7285	-0.36833
	-3.07535	0.71225	-0.37081
	-3.06535	0.69449	-0.37018
	-3.05535	0.67606	-0.36623
	-3.04535	0.65711	-0.35937
	-3.03535	0.63852	-0.34978
	-3.02535	0.62052	-0.3379
	-3.01535	0.60356	-0.32427
	-3.00535	0.58757	-0.30942
	-2.99535	0.5727	-0.29391
	-2.98535	0.55917	-0.27833
	-2.97535	0.54669	-0.26321
	-2.96535	0.53549	-0.24905
	-2.95535	0.52524	-0.23623
	-2.94535	0.51612	-0.22508
	-2.93535	0.50781	-0.21581
	-2.92535	0.50068	-0.20853
	-2.91535	0.49464	-0.20327
	-2.90535	0.48974	-0.19993
	-2.89535	0.48616	-0.19839
	-2.88535	0.48392	-0.19842
	-2.87535	0.48298	-0.19974
	-2.86535	0.48326	-0.2021
	-2.85535	0.48463	-0.20515
	-2.84535	0.48683	-0.20864
	-2.83535	0.48958	-0.21223
	-2.82535	0.4922	-0.21571
	-2.81535	0.49438	-0.21884
	-2.80535	0.49529	-0.2215
	-2.79535	0.49458	-0.22352
	-2.78535	0.49169	-0.22487
	-2.77535	0.48641	-0.22554
	-2.76535	0.47851	-0.22555
	-2.75535	0.46781	-0.22497
	-2.74535	0.45462	-0.22386
	-2.73535	0.43924	-0.22234
	-2.72535	0.42198	-0.22048
	-2.71535	0.40367	-0.2184
	-2.70535	0.38447	-0.2162
	-2.69535	0.36509	-0.21399
	-2.68535	0.34602	-0.21187
	-2.67535	0.3277	-0.20996
	-2.66535	0.31053	-0.20836
	-2.65535	0.29463	-0.20721
	-2.64535	0.28029	-0.20666
	-2.63535	0.2677	-0.20681
	-2.62535	0.25684	-0.20781
	-2.61535	0.24775	-0.20977
	-2.60535	0.24044	-0.2128
	-2.59535	0.23479	-0.21687
	-2.58535	0.23076	-0.22206
	-2.57535	0.22816	-0.22823
	-2.56535	0.22685	-0.23532
	-2.55535	0.22666	-0.24308
	-2.54535	0.22736	-0.25135
	-2.53535	0.22881	-0.25977
	-2.52535	0.23083	-0.2681
	-2.51535	0.23326	-0.27597
	-2.50535	0.236	-0.28306
	-2.49535	0.23899	-0.28903
	-2.48535	0.24211	-0.29363
	-2.47535	0.24535	-0.29664
	-2.46535	0.24864	-0.2978
	-2.45535	0.25194	-0.29688
	-2.44535	0.25517	-0.29399
	-2.43535	0.25829	-0.28904
	-2.42535	0.26117	-0.28217
	-2.41535	0.26383	-0.27355
	-2.40535	0.26624	-0.26344
	-2.39535	0.26842	-0.2521
	-2.38535	0.27029	-0.23995
	-2.37535	0.27205	-0.22735
	-2.36535	0.2737	-0.21469
	-2.35535	0.27531	-0.20234
	-2.34535	0.27689	-0.19063
	-2.33535	0.27871	-0.17987
	-2.32535	0.28065	-0.17024
	-2.31535	0.28283	-0.16191
	-2.30535	0.2853	-0.15493
	-2.29535	0.28809	-0.14932
	-2.28535	0.29125	-0.145
	-2.27535	0.2949	-0.14187
	-2.26535	0.29915	-0.13976
	-2.25535	0.30412	-0.13851
	-2.24535	0.30994	-0.1379
	-2.23535	0.3167	-0.13774
	-2.22535	0.32446	-0.13783
	-2.21535	0.33322	-0.138
	-2.20535	0.34282	-0.13806
	-2.19535	0.35319	-0.13787
	-2.18535	0.36398	-0.13731
	-2.17535	0.37484	-0.13629
	-2.16535	0.38536	-0.13475
	-2.15535	0.39521	-0.13267
	-2.14535	0.40392	-0.13007
	-2.13535	0.41118	-0.12697
	-2.12535	0.41673	-0.12346
	-2.11535	0.42029	-0.11963
	-2.10535	0.42194	-0.11559
	-2.09535	0.42161	-0.11145
	-2.08535	0.41948	-0.10734
	-2.07535	0.4156	-0.10337
	-2.06535	0.41031	-0.09959
	-2.05535	0.40384	-0.09608
	-2.04535	0.3963	-0.09285
	-2.03535	0.38806	-0.08991
	-2.02535	0.37938	-0.08727
	-2.01535	0.37042	-0.08487
	-2.00535	0.36139	-0.08268
	-1.99535	0.35247	-0.08066
	-1.98535	0.34386	-0.07878
	-1.97535	0.33567	-0.07701
	-1.96535	0.3282	-0.07537
	-1.95535	0.32155	-0.07378
	-1.94535	0.31584	-0.07228
	-1.93535	0.3113	-0.07082
	-1.92535	0.30802	-0.06941
	-1.91535	0.30615	-0.068
	-1.90535	0.30582	-0.06658
	-1.89535	0.30732	-0.0651
	-1.88535	0.31043	-0.06353
	-1.87535	0.31553	-0.06184
	-1.86535	0.32245	-0.05999
	-1.85535	0.33131	-0.05799
	-1.84535	0.34208	-0.05582
	-1.83535	0.35468	-0.05352
	-1.82535	0.36893	-0.0511
	-1.81535	0.38487	-0.04866
	-1.80535	0.40189	-0.04623
	-1.79535	0.41988	-0.04387
	-1.78535	0.43852	-0.04166
	-1.77535	0.45705	-0.03964
	-1.76535	0.47543	-0.03787
	-1.75535	0.49263	-0.03635
	-1.74535	0.50837	-0.03511
	-1.73535	0.52209	-0.03412
	-1.72535	0.53316	-0.03337
	-1.71535	0.54144	-0.03281
	-1.70535	0.54627	-0.0324
	-1.69535	0.54763	-0.03209
	-1.68535	0.54542	-0.03184
	-1.67535	0.53966	-0.0316
	-1.66535	0.53052	-0.03134
	-1.65535	0.51827	-0.03103
	-1.64535	0.50311	-0.03066
	-1.63535	0.4857	-0.03022
	-1.62535	0.46624	-0.02971
	-1.61535	0.44546	-0.02915
	-1.60535	0.42364	-0.02856
	-1.59535	0.40119	-0.02795
	-1.58535	0.37876	-0.02736
	-1.57535	0.35656	-0.02683
	-1.56535	0.33495	-0.02637
	-1.55535	0.31419	-0.02601
	-1.54535	0.29446	-0.02578
	-1.53535	0.27589	-0.02569
	-1.52535	0.25855	-0.02576
	-1.51535	0.2424	-0.02599
	-1.50535	0.22745	-0.02637
	-1.49535	0.21358	-0.0269
	-1.48535	0.20072	-0.02755
	-1.47535	0.18876	-0.02828
	-1.46535	0.17763	-0.02905
	-1.45535	0.16724	-0.02982
	-1.44535	0.15758	-0.03054
	-1.43535	0.14869	-0.03114
	-1.42535	0.14062	-0.03158
	-1.41535	0.13346	-0.03182
	-1.40535	0.12735	-0.03184
	-1.39535	0.12249	-0.03161
	-1.38535	0.11897	-0.03114
	-1.37535	0.11698	-0.03044
	-1.36535	0.1166	-0.02956
	-1.35535	0.11792	-0.02854
	-1.34535	0.12094	-0.02742
	-1.33535	0.12557	-0.02626
	-1.32535	0.13169	-0.02511
	-1.31535	0.13907	-0.02403
	-1.30535	0.14739	-0.02307
	-1.29535	0.15631	-0.02225
	-1.28535	0.16542	-0.02161
	-1.27535	0.17431	-0.02119
	-1.26535	0.18252	-0.02099
	-1.25535	0.18967	-0.02106
	-1.24535	0.19545	-0.02138
	-1.23535	0.19947	-0.02198
	-1.22535	0.20164	-0.02285
	-1.21535	0.20173	-0.02396
	-1.20535	0.19989	-0.02531
	-1.19535	0.19621	-0.02683
	-1.18535	0.19076	-0.02848
	-1.17535	0.18401	-0.03017
	-1.16535	0.17613	-0.03183
	-1.15535	0.16755	-0.03337
	-1.14535	0.15856	-0.0347
	-1.13535	0.14953	-0.03576
	-1.12535	0.14077	-0.03646
	-1.11535	0.13246	-0.03677
	-1.10535	0.12479	-0.03666
	-1.09535	0.11788	-0.03615
	-1.08535	0.11174	-0.03525
	-1.07535	0.1064	-0.03403
	-1.06535	0.10178	-0.03254
	-1.05535	0.09788	-0.03087
	-1.04535	0.09462	-0.02909
	-1.03535	0.09196	-0.02732
	-1.02535	0.08987	-0.02562
	-1.01535	0.08834	-0.02406
	-1.00535	0.08741	-0.02271
	-0.99535	0.08709	-0.0216
	-0.98535	0.08752	-0.02075
	-0.97535	0.08875	-0.02017
	-0.96535	0.09096	-0.01984
	-0.95535	0.09428	-0.01975
	-0.94535	0.0989	-0.01985
	-0.93535	0.105	-0.0201
	-0.92535	0.11276	-0.02046
	-0.91535	0.12233	-0.02086
	-0.90535	0.13384	-0.02128
	-0.89535	0.14737	-0.02166
	-0.88535	0.16288	-0.02196
	-0.87535	0.18023	-0.02217
	-0.86535	0.19921	-0.02226
	-0.85535	0.21939	-0.02221
	-0.84535	0.24029	-0.02203
	-0.83535	0.26141	-0.02172
	-0.82535	0.2819	-0.0213
	-0.81535	0.30118	-0.02077
	-0.80535	0.31862	-0.02015
	-0.79535	0.33336	-0.01948
	-0.78535	0.34511	-0.01877
	-0.77535	0.35343	-0.01805
	-0.76535	0.35799	-0.01732
	-0.75535	0.35894	-0.0166
	-0.74535	0.35623	-0.01591
	-0.73535	0.35021	-0.01524
	-0.72535	0.34132	-0.0146
	-0.71535	0.33013	-0.01398
	-0.70535	0.31698	-0.01338
	-0.69535	0.30258	-0.01279
	-0.68535	0.2874	-0.0122
	-0.67535	0.27209	-0.01161
	-0.66535	0.25712	-0.01101
	-0.65535	0.24288	-0.01039
	-0.64535	0.22978	-0.00976
	-0.63535	0.2181	-0.00912
	-0.62535	0.20818	-0.00847
	-0.61535	0.20021	-0.00781
	-0.60535	0.1943	-0.00716
	-0.59535	0.19048	-0.00651
	-0.58535	0.18871	-0.00588
	-0.57535	0.18888	-0.00528
	-0.56535	0.19071	-0.00471
	-0.55535	0.19391	-0.00418
	-0.54535	0.19807	-0.00369
	-0.53535	0.20276	-0.00326
	-0.52535	0.2075	-0.00287
	-0.51535	0.21185	-0.00253
	-0.50535	0.21539	-0.00224
	-0.49535	0.21782	-0.00199
	-0.48535	0.21892	-0.00178
	-0.47535	0.2187	-0.00161
	-0.46535	0.21721	-0.00146
	-0.45535	0.21482	-0.00134
	-0.44535	0.21197	-0.00123
	-0.43535	0.2092	-0.00114
	-0.42535	0.20731	-0.00105
	-0.41535	0.20705	-0.00098001
	-0.40535	0.20905	-0.00091029
	-0.39535	0.21413	-0.00084396
	-0.38535	0.22269	-0.00077976
	-0.37535	0.23534	-0.00071715
	-0.36535	0.25211	-0.00065535
	-0.35535	0.273	-0.00059467
	-0.34535	0.29794	-0.00053517
	-0.33535	0.32619	-0.00047712
	-0.32535	0.35735	-0.00042131
	-0.31535	0.39037	-0.00036789
	-0.30535	0.42429	-0.00031772
	-0.29535	0.45809	-0.00027109
	-0.28535	0.49063	-0.00022853
	-0.27535	0.5208	-0.00019026
	-0.26535	0.54761	-0.00015641
	-0.25535	0.57028	-0.000126968
	-0.24535	0.58817	-0.000101782
	-0.23535	0.60101	-8.0599e-05
	-0.22535	0.60848	-6.3044e-05
	-0.21535	0.61121	-4.8732e-05
	-0.20535	0.60956	-3.7247e-05
	-0.19535	0.60453	-2.8154e-05
	-0.18535	0.5967	-2.1058e-05
	-0.17535	0.58721	-1.5593e-05
	-0.16535	0.57729	-1.14313e-05
	-0.15535	0.56777	-8.3005e-06
	-0.14535	0.55931	-5.9697e-06
	-0.13535	0.55239	-4.2531e-06
	-0.12535	0.54731	-3.0009e-06
	-0.11535	0.54408	-2.0961e-06
	-0.10535	0.54225	-1.44873e-06
	-0.09535	0.54162	-9.9049e-07
	-0.08535	0.5412	-6.6913e-07
	-0.07535	0.54048	-4.4653e-07
	-0.06535	0.53869	-2.941e-07
	-0.05535	0.53517	-1.91063e-07
	-0.04535	0.52961	-1.22338e-07
	-0.03535	0.52168	-7.7164e-08
	-0.02535	0.5113	-4.7906e-08
	-0.01535	0.49874	-2.9269e-08
	-0.00535	0.48406	-1.75829e-08
	0.00465	0.46797	-1.03844e-08
	0.01465	0.45095	-6.0264e-09
	0.02465	0.43336	-3.4354e-09
	0.03465	0.41567	-1.92306e-09
	0.04465	0.39826	-1.05687e-09
	0.05465	0.38131	-5.7004e-10
	0.06465	0.36485	-3.01832e-10
	0.07465	0.34858	-1.56793e-10
	0.08465	0.33241	-7.9896e-11
	0.09465	0.31584	-3.9956e-11
	0.10465	0.29873	-1.95919e-11
	0.11465	0.28076	-9.4225e-12
	0.12465	0.26167	-4.4452e-12
	0.13465	0.24156	-2.056e-12
	0.14465	0.22037	-9.3268e-13
	0.15465	0.19862	-4.1492e-13
	0.16465	0.17651	-1.80909e-13
	0.17465	0.15455	-7.735e-14
	0.18465	0.13319	-3.24292e-14
	0.19465	0.11292	-1.33301e-14
	0.20465	0.0941	-5.3711e-15
	0.21465	0.07704	-2.12218e-15
	0.22465	0.06196	-8.2196e-16
	0.23465	0.04894	-3.12206e-16
	0.24465	0.03794	-1.16103e-16
	0.25465	0.02888	-4.2383e-17
	0.26465	0.02159	-1.51596e-17
	0.27465	0.01585	-5.3271e-18
	0.28465	0.01144	-1.82546e-18
	0.29465	0.00813	-6.1533e-19
	0.30465	0.0057	-2.07348e-19
	0.31465	0.00397	-5.9245e-20
	0.32465	0.00276	-2.96216e-20
	0.33465	0.00194	0
	0.34465	0.00141	0
	0.35465	0.00107	0
	0.36465	0.000862222	0
	0.37465	0.000745576	0
	0.38465	0.000684184	0
	0.39465	0.000655148	0
	0.40465	0.000642486	0
	0.41465	0.000635861	0
	0.42465	0.000628683	0
	0.43465	0.000616523	0
	0.44465	0.000597674	0
	0.45465	0.000571188	0
	0.46465	0.000537484	0
	0.47465	0.000497607	0
	0.48465	0.000453009	0
	0.49465	0.000405363	0
	0.50465	0.00035644	0
	0.51465	0.000308043	0
	0.52465	0.000261486	0
	0.53465	0.000218152	0
	0.54465	0.000178963	0
	0.55465	0.000144409	0
	0.56465	0.000114917	0
	0.57465	9.05979e-05	0
	0.58465	7.14768e-05	0
	0.59465	5.75037e-05	0
	0.60465	4.8718e-05	0
	0.61465	4.5308e-05	0
	0.62465	4.7729e-05	0
	0.63465	5.6788e-05	0
	0.64465	7.366e-05	0
	0.65465	0.000100007	0
	0.66465	0.000137869	0
	0.67465	0.000189711	0
	0.68465	0.000258338	0
	0.69465	0.00034669	0
	0.70465	0.00045775	0
	0.71465	0.0005941	0
	0.72465	0.00075822	0
	0.73465	0.00095184	0
	0.74465	0.00118	0
	0.75465	0.00143	0
	0.76465	0.00171	0
	0.77465	0.00203	0
	0.78465	0.00237	0
	0.79465	0.00274	0
	0.80465	0.00314	0
	0.81465	0.00358	0
	0.82465	0.00405	0
	0.83465	0.00456	0
	0.84465	0.00514	0
	0.85465	0.00578	0
	0.86465	0.00652	0
	0.87465	0.00735	0
	0.88465	0.00831	0
	0.89465	0.0094	0
	0.90465	0.01063	0
	0.91465	0.012	0
	0.92465	0.01351	0
	0.93465	0.01513	0
	0.94465	0.01685	0
	0.95465	0.01861	0
	0.96465	0.02038	0
	0.97465	0.02209	0
	0.98465	0.0237	0
	0.99465	0.02515	0
	1.00465	0.02641	0
	1.01465	0.02745	0
	1.02465	0.02827	0
	1.03465	0.02889	0
	1.04465	0.02937	0
	1.05465	0.02978	0
	1.06465	0.03021	0
	1.07465	0.03077	0
	1.08465	0.03159	0
	1.09465	0.03276	0
	1.10465	0.03437	0
	1.11465	0.03653	0
	1.12465	0.03924	0
	1.13465	0.04254	0
	1.14465	0.04642	0
	1.15465	0.05079	0
	1.16465	0.05558	0
	1.17465	0.06068	0
	1.18465	0.06598	0
	1.19465	0.07134	0
	1.20465	0.07667	0
	1.21465	0.08182	0
	1.22465	0.08674	0
	1.23465	0.09132	0
	1.24465	0.09551	0
	1.25465	0.09934	0
	1.26465	0.10279	0
	1.27465	0.1059	0
	1.28465	0.10876	0
	1.29465	0.11146	0
	1.30465	0.11412	0
	1.31465	0.11689	0
	1.32465	0.11994	0
	1.33465	0.12339	0
	1.34465	0.12737	0
	1.35465	0.13199	0
	1.36465	0.13728	0
	1.37465	0.14323	0
	1.38465	0.14977	0
	1.39465	0.15675	0
	1.40465	0.16392	0
	1.41465	0.17109	0
	1.42465	0.1779	0
	1.43465	0.18405	0
	1.44465	0.1892	0
	1.45465	0.19306	0
	1.46465	0.19539	0
	1.47465	0.196	0
	1.48465	0.19482	0
	1.49465	0.19181	0
	1.50465	0.18706	0
	1.51465	0.18076	0
	1.52465	0.17309	0
	1.53465	0.16443	0
	1.54465	0.15507	0
	1.55465	0.14538	0
	1.56465	0.13574	0
	1.57465	0.12648	0
	1.58465	0.11795	0
	1.59465	0.11041	0
	1.60465	0.10413	0
	1.61465	0.0993	0
	1.62465	0.09608	0
	1.63465	0.0946	0
	1.64465	0.09495	0
	1.65465	0.09721	0
	1.66465	0.10141	0
	1.67465	0.10757	0
	1.68465	0.1157	0
	1.69465	0.12582	0
	1.70465	0.13792	0
	1.71465	0.15203	0
	1.72465	0.16819	0
	1.73465	0.18653	0
	1.74465	0.20718	0
	1.75465	0.23036	0
	1.76465	0.25631	0
	1.77465	0.28539	0
	1.78465	0.31772	0
	1.79465	0.35366	0
	1.80465	0.39334	0
	1.81465	0.4368	0
	1.82465	0.48353	0
	1.83465	0.53346	0
	1.84465	0.58571	0
	1.85465	0.63939	0
	1.86465	0.69354	0
	1.87465	0.74633	0
	1.88465	0.7968	0
	1.89465	0.84328	0
	1.90465	0.88474	0
	1.91465	0.91977	0
	1.92465	0.94768	0
	1.93465	0.96859	0
	1.94465	0.98189	0
	1.95465	0.98848	0
	1.96465	0.98917	0
	1.97465	0.98536	0
	1.98465	0.97834	0
	1.99465	0.96941	0
	2.00465	0.96019	0
	2.01465	0.95161	0
	2.02465	0.94458	0
	2.03465	0.93952	0
	2.04465	0.93622	-1.79495e-17
	2.05465	0.93472	-4.75989e-17
	2.06465	0.93416	-1.19397e-16
	2.07465	0.93382	-3.95524e-16
	2.08465	0.93313	-1.21953e-15
	2.09465	0.93087	-3.65627e-15
	2.10465	0.92687	-1.07462e-14
	2.11465	0.92018	-3.09589e-14
	2.12465	0.91053	-8.74429e-14
	2.13465	0.89758	-2.42156e-13
	2.14465	0.8811	-6.57343e-13
	2.15465	0.86097	-1.74946e-12
	2.16465	0.83708	-4.56464e-12
	2.17465	0.8092	-1.16728e-11
	2.18465	0.77733	-2.92705e-11
	2.19465	0.74128	-7.19629e-11
	2.20465	0.70148	-1.73433e-10
	2.21465	0.65796	-4.09793e-10
	2.22465	0.61105	-9.49162e-10
	2.23465	0.5615	-2.1555e-09
	2.24465	0.51004	-4.79779e-09
	2.25465	0.45754	-1.04728e-08
	2.26465	0.40511	-2.24087e-08
	2.27465	0.3537	-4.70023e-08
	2.28465	0.30451	-9.66749e-08
	2.29465	0.25811	-1.94932e-07
	2.30465	0.21542	-3.85328e-07
	2.31465	0.1769	-7.46898e-07
	2.32465	0.1429	-1.41927e-06
	2.33465	0.1135	-2.64435e-06
	2.34465	0.08861	-4.82965e-06
	2.35465	0.06799	-8.64837e-06
	2.36465	0.05124	-1.51802e-05
	2.37465	0.03794	-2.61388e-05
	2.38465	0.02759	-4.41208e-05
	2.39465	0.01969	-7.3024e-05
	2.40465	0.0138	-0.000118544
	2.41465	0.00949	-0.000188545
	2.42465	0.00641	-0.000294221
	2.43465	0.00425	-0.000450234
	2.44465	0.00276	-0.00067569
	2.45465	0.00176	-0.000994443
	2.46465	0.0011	-0.00144
	2.47465	0.000676112	-0.00203
	2.48465	0.000407069	-0.00282
	2.49465	0.000240411	-0.00385
	2.50465	0.000139236	-0.00515
	2.51465	7.90885e-05	-0.00677
	2.52465	4.40529e-05	-0.00873
	2.53465	2.4072e-05	-0.01107
	2.54465	1.28956e-05	-0.01379
	2.55465	6.77379e-06	-0.01691
	2.56465	3.48885e-06	-0.0204
	2.57465	1.76217e-06	-0.02425
	2.58465	8.72646e-07	-0.02843
	2.59465	4.23657e-07	-0.03293
	2.60465	2.01688e-07	-0.0377
	2.61465	9.41218e-08	-0.04277
	2.62465	4.30687e-08	-0.04812
	2.63465	1.93218e-08	-0.05377
	2.64465	8.49733e-09	-0.05979
	2.65465	3.66344e-09	-0.06621
	2.66465	1.54856e-09	-0.07307
	2.67465	6.41745e-10	-0.08042
	2.68465	2.607e-10	-0.08826
	2.69465	1.03812e-10	-0.09656
	2.70465	4.05236e-11	-0.10529
	2.71465	1.55106e-11	-0.11431
	2.72465	5.81952e-12	-0.1235
	2.73465	2.14028e-12	-0.13273
	2.74465	7.71889e-13	-0.14182
	2.75465	2.727e-13	-0.15069
	2.76465	9.46986e-14	-0.15925
	2.77465	3.16362e-14	-0.16744
	2.78465	1.07904e-14	-0.17544
	2.79465	3.59643e-15	-0.18335
	2.80465	1.01633e-15	-0.19133
	2.81465	5.16037e-16	-0.19979
	2.82465	0	-0.20884
	2.83465	0	-0.21892
	2.84465	0	-0.23026
	2.85465	0	-0.24299
	2.86465	0	-0.25723
	2.87465	0	-0.27291
	2.88465	0	-0.2899
	2.89465	0	-0.30779
	2.90465	0	-0.32612
	2.91465	0	-0.34427
	2.92465	0	-0.36169
	2.93465	0	-0.37762
	2.94465	0	-0.39145
	2.95465	0	-0.40266
	2.96465	0	-0.41092
	2.97465	0	-0.41582
	2.98465	0	-0.41737
	2.99465	0	-0.41587
	3.00465	0	-0.41162
	3.01465	0	-0.40495
	3.02465	0	-0.39647
	3.03465	0	-0.3868
	3.04465	0	-0.37661
	3.05465	0	-0.36615
	3.06465	0	-0.35623
	3.07465	0	-0.34706
	3.08465	0	-0.33876
	3.09465	0	-0.33152
	3.10465	0	-0.32527
	3.11465	0	-0.31991
	3.12465	0	-0.31516
	3.13465	0	-0.31087
	3.14465	0	-0.30678
	3.15465	0	-0.30253
	3.16465	0	-0.29808
	3.17465	0	-0.29337
	3.18465	0	-0.28824
	3.19465	0	-0.28275
	3.20465	0	-0.27719
	3.21465	0	-0.27158
	3.22465	0	-0.26609
	3.23465	0	-0.26089
	3.24465	0	-0.25607
	3.25465	0	-0.25168
	3.26465	0	-0.24778
	3.27465	0	-0.24422
	3.28465	0	-0.2408
	3.29465	0	-0.23754
	3.30465	0	-0.23423
	3.31465	0	-0.23074
	3.32465	0	-0.22718
	3.33465	0	-0.22331
	3.34465	0	-0.2194
	3.35465	0	-0.21538
	3.36465	0	-0.21158
	3.37465	0	-0.20793
	3.38465	0	-0.20463
	3.39465	0	-0.20181
	3.40465	0	-0.19946
	3.41465	0	-0.1976
	3.42465	0	-0.19618
	3.43465	0	-0.19512
	3.44465	0	-0.19432
	3.45465	0	-0.19366
	3.46465	0	-0.19304
	3.47465	0	-0.19234
	3.48465	0	-0.19149
	3.49465	0	-0.19039
	3.50465	0	-0.18897
	3.51465	0	-0.18716
	3.52465	0	-0.18489
	3.53465	0	-0.18215
	3.54465	0	-0.17884
	3.55465	0	-0.17497
	3.56465	0	-0.1705
	3.57465	0	-0.16545
	3.58465	0	-0.15989
	3.59465	0	-0.1539
	3.60465	0	-0.14768
	3.61465	0	-0.14141
	3.62465	0	-0.13536
	3.63465	0	-0.12986
	3.64465	0	-0.12522
	3.65465	0	-0.1218
	3.66465	0	-0.11999
	3.67465	0	-0.12011
	3.68465	0	-0.12247
	3.69465	0	-0.12735
	3.70465	0	-0.13497
	3.71465	0	-0.14547
	3.72465	0	-0.15894
	3.73465	0	-0.17542
	3.74465	0	-0.19484
	3.75465	0	-0.21711
	3.76465	0	-0.2421
	3.77465	0	-0.26959
	3.78465	0	-0.29945
	3.79465	0	-0.33145
	3.80465	0	-0.36544
	3.81465	0	-0.40108
	3.82465	0	-0.43813
	3.83465	0	-0.47654
	3.84465	0	-0.51573
	3.85465	0	-0.55557
	3.86465	0	-0.59554
	3.87465	0	-0.63508
	3.88465	0	-0.67365
	3.89465	0	-0.71054
	3.90465	0	-0.74498
	3.91465	0	-0.77623
	3.92465	0	-0.80384
	3.93465	0	-0.827
	3.94465	0	-0.84549
	3.95465	0	-0.85934
	3.96465	0	-0.86887
	3.97465	0	-0.87446
	3.98465	0	-0.87716
	3.99465	0	-0.878
	4.00465	0	-0.87819
	4.01465	0	-0.87911
	4.02465	0	-0.88181
	4.03465	0	-0.88718
	4.04465	0	-0.89576
	4.05465	0	-0.90785
	4.06465	0	-0.92315
	4.07465	0	-0.94072
	4.08465	0	-0.95978
	4.09465	0	-0.97916
	4.10465	0	-0.99756
	4.11465	0	-1.01453
	4.12465	0	-1.02897
	4.13465	0	-1.04133
	4.14465	0	-1.05226
	4.15465	0	-1.06329
	4.16465	0	-1.07657
	4.17465	0	-1.095
	4.18465	0	-1.1219
	4.19465	0	-1.161
	4.20465	0	-1.2161
	4.21465	0	-1.2906
	4.22465	0	-1.388
	4.23465	0	-1.5105
	4.24465	1.59264e-18	-1.6602
	4.25465	2.24669e-18	-1.8377
	4.26465	8.6156e-18	-2.0426
	4.27465	2.71598e-17	-2.2741
	4.28465	8.3995e-17	-2.5295
	4.29465	2.49769e-16	-2.8047
	4.30465	7.30676e-16	-3.0955
	4.31465	2.09892e-15	-3.3963
	4.32465	5.91414e-15	-3.7007
	4.33465	1.6325e-14	-4.0025
	4.34465	4.41688e-14	-4.2947
	4.35465	1.17156e-13	-4.569
	4.36465	3.04582e-13	-4.82
	4.37465	7.7626e-13	-5.0392
	4.38465	1.93926e-12	-5.2225
	4.39465	4.74871e-12	-5.3645
	4.40465	1.14e-11	-5.4636
	4.41465	2.68213e-11	-5.5143
	4.42465	6.18627e-11	-5.522
	4.43465	1.39903e-10	-5.4853
	4.44465	3.1004e-10	-5.4109
	4.45465	6.734e-10	-5.3021
	4.46465	1.43389e-09	-5.1694
	4.47465	2.99355e-09	-5.0216
	4.48465	6.12417e-09	-4.8634
	4.49465	1.22835e-08	-4.7051
	4.50465	2.41486e-08	-4.552
	4.51465	4.65406e-08	-4.4106
	4.52465	8.7921e-08	-4.284
	4.53465	1.62785e-07	-4.1702
	4.54465	2.95544e-07	-4.0706
	4.55465	5.2585e-07	-3.9809
	4.56465	9.1707e-07	-3.8971
	4.57465	1.56764e-06	-3.8153
	4.58465	2.6278e-06	-3.7293
	4.59465	4.31647e-06	-3.6385
	4.60465	6.95056e-06	-3.5413
	4.61465	1.09715e-05	-3.4334
	4.62465	1.69733e-05	-3.32
	4.63465	2.5744e-05	-3.2028
	4.64465	3.82744e-05	-3.0851
	4.65465	5.57815e-05	-2.973
	4.66465	7.9686e-05	-2.871
	4.67465	0.000111581	-2.7842
	4.68465	0.000153166	-2.7179
	4.69465	0.000206064	-2.6749
	4.70465	0.00027178	-2.6569
	4.71465	0.000351348	-2.6643
	4.72465	0.000445284	-2.6954
	4.73465	0.00055318	-2.7468
	4.74465	0.000673517	-2.814
	4.75465	0.00080395	-2.8912
	4.76465	0.0009407	-2.9719
	4.77465	0.00108	-3.05
	4.78465	0.00121	-3.1193
	4.79465	0.00134	-3.1738
	4.80465	0.00144	-3.21073
	4.81465	0.00153	-3.22704
	4.82465	0.00159	-3.22162
	4.83465	0.00162	-3.19546
	4.84465	0.00161	-3.15017
	4.85465	0.00157	-3.08923
	4.86465	0.00151	-3.01412
	4.87465	0.00142	-2.93059
	4.88465	0.00131	-2.84182
	4.89465	0.00118	-2.75164
	4.90465	0.00105	-2.66289
	4.91465	0.00091146	-2.57885
	4.92465	0.000780195	-2.50131
	4.93465	0.000658376	-2.43198
	4.94465	0.000550105	-2.37227
	4.95465	0.000458454	-2.3233
	4.96465	0.000385571	-2.28559
	4.97465	0.000332846	-2.25996
	4.98465	0.000300947	-2.24623
	4.99465	0.000289979	-2.2448
	5.00465	0.000299449	-2.25498
	5.01465	0.000328809	-2.27636
	5.02465	0.000376825	-2.30762
	5.03465	0.000441544	-2.34743
	5.04465	0.000521079	-2.39357
	5.05465	0.000612269	-2.44378
	5.06465	0.000711499	-2.49531
	5.07465	0.000814639	-2.5454
	5.08465	0.000916811	-2.5909
	5.09465	0.00101	-2.62894
	5.10465	0.0011	-2.65648
	5.11465	0.00117	-2.67105
	5.12465	0.00122	-2.67082
	5.13465	0.00124	-2.65397
	5.14465	0.00125	-2.61938
	5.15465	0.00122	-2.56713
	5.16465	0.00118	-2.49706
	5.17465	0.00111	-2.41016
	5.18465	0.00103	-2.30798
	5.19465	0.000931994	-2.19215
	5.20465	0.000828449	-2.06481
	5.21465	0.000721685	-1.9287
	5.22465	0.000616312	-1.78586
	5.23465	0.000515883	-1.63943
	5.24465	0.000423427	-1.49163
	5.25465	0.000340562	-1.3453
	5.26465	0.000268551	-1.20235
	5.27465	0.000207527	-1.06531
	5.28465	0.000157234	-0.93577
	5.29465	0.000116773	-0.81505
	5.30465	8.50126e-05	-0.70442
	5.31465	6.06719e-05	-0.60438
	5.32465	4.24611e-05	-0.51542
	5.33465	2.91373e-05	-0.43717
	5.34465	1.96505e-05	-0.3694
	5.35465	1.30677e-05	-0.31122
	5.36465	8.65917e-06	-0.26198
	5.37465	5.8796e-06	-0.22045
	5.38465	4.35472e-06	-0.18561
	5.39465	3.87096e-06	-0.15641
	5.40465	4.38742e-06	-0.13189
	5.41465	6.03345e-06	-0.11116
	5.42465	9.12759e-06	-0.09352
	5.43465	1.422e-05	-0.07843
	5.44465	2.21284e-05	-0.06541
	5.45465	3.39883e-05	-0.05414
	5.46465	5.13218e-05	-0.04439
	5.47465	7.60514e-05	-0.03599
	5.48465	0.00011054	-0.02881
	5.49465	0.000157612	-0.02275
	5.50465	0.00022029	-0.01769
	5.51465	0.000301906	-0.01353
	5.52465	0.000405792	-0.01019
	5.53465	0.000534888	-0.00754
	5.54465	0.000691348	-0.0055
	5.55465	0.00087632	-0.00397
	5.56465	0.00109	-0.00285
	5.57465	0.00133	-0.00207
	5.58465	0.00159	-0.00158
	5.59465	0.00186	-0.00132
	5.60465	0.00214	-0.00129
	5.61465	0.00241	-0.00146
	5.62465	0.00266	-0.00184
	5.63465	0.00289	-0.00247
	5.64465	0.00307	-0.00338
	5.65465	0.00321	-0.00462
	5.66465	0.00329	-0.00626
	5.67465	0.00331	-0.00835
	5.68465	0.00328	-0.01096
	5.69465	0.00319	-0.01414
	5.70465	0.00307	-0.01793
	5.71465	0.00291	-0.02234
	5.72465	0.00275	-0.02734
	5.73465	0.00258	-0.03288
	5.74465	0.00244	-0.03884
	5.75465	0.00233	-0.04507
	5.76465	0.00226	-0.0514
	5.77465	0.00224	-0.0576
	5.78465	0.00227	-0.06345
	5.79465	0.00236	-0.0687
	5.80465	0.00249	-0.07315
	5.81465	0.00266	-0.07667
	5.82465	0.00286	-0.07911
	5.83465	0.00306	-0.08046
	5.84465	0.00325	-0.08075
	5.85465	0.00341	-0.08009
	5.86465	0.00353	-0.07866
	5.87465	0.0036	-0.07667
	5.88465	0.00361	-0.07439
	5.89465	0.00356	-0.07202
	5.90465	0.00345	-0.0698
	5.91465	0.00329	-0.06788
	5.92465	0.00307	-0.06638
	5.93465	0.00283	-0.06532
	5.94465	0.00257	-0.06466
	5.95465	0.00231	-0.06432
	5.96465	0.00206	-0.06415
	5.97465	0.00184	-0.06394
	5.98465	0.00165	-0.06356
	5.99465	0.0015	-0.0628
	6.00465	0.00139	-0.06154
	6.01465	0.00133	-0.05966
	6.02465	0.0013	-0.05716
	6.03465	0.00131	-0.05404
	6.04465	0.00135	-0.05037
	6.05465	0.00141	-0.04629
	6.06465	0.00149	-0.04192
	6.07465	0.00157	-0.03747
	6.08465	0.00164	-0.03308
	6.09465	0.00172	-0.02894
	6.10465	0.00179	-0.02519
	6.11465	0.00185	-0.02195
	6.12465	0.0019	-0.01928
	6.13465	0.00196	-0.01725
	6.14465	0.00201	-0.01586
	6.15465	0.00207	-0.0151
	6.16465	0.00214	-0.01491
	6.17465	0.00222	-0.01523
	6.18465	0.0023	-0.01598
	6.19465	0.00239	-0.01707
	6.20465	0.00249	-0.0184
	6.21465	0.00257	-0.01988
	6.22465	0.00265	-0.02141
	6.23465	0.0027	-0.02294
	6.24465	0.00273	-0.02438
	6.25465	0.00273	-0.02569
	6.26465	0.0027	-0.02684
	6.27465	0.00264	-0.02779
	6.28465	0.00256	-0.02854
	6.29465	0.00247	-0.02909
	6.30465	0.00236	-0.02941
	6.31465	0.00228	-0.02951
	6.32465	0.00221	-0.02941
	6.33465	0.00217	-0.02908
	6.34465	0.00218	-0.02852
	6.35465	0.00224	-0.02773
	6.36465	0.00236	-0.02671
	6.37465	0.00253	-0.02549
	6.38465	0.00275	-0.02408
	6.39465	0.00301	-0.02252
	6.40465	0.00329	-0.02086
	6.41465	0.00359	-0.01916
	6.42465	0.00388	-0.0175
	6.43465	0.00415	-0.01596
	6.44465	0.00439	-0.01463
	6.45465	0.00458	-0.01357
	6.46465	0.00471	-0.01288
	6.47465	0.00478	-0.01259
	6.48465	0.00479	-0.01277
	6.49465	0.00475	-0.01342
	6.50465	0.00466	-0.01455
	6.51465	0.00455	-0.01613
	6.52465	0.00442	-0.0181
	6.53465	0.00428	-0.02038
	6.54465	0.00416	-0.02288
	6.55465	0.00405	-0.02547
	6.56465	0.00396	-0.02803
	6.57465	0.00389	-0.03044
	6.58465	0.00384	-0.03256
	6.59465	0.00381	-0.03429
	6.60465	0.00379	-0.03554
	6.61465	0.00377	-0.03627
	6.62465	0.00377	-0.03646
	6.63465	0.00376	-0.03612
	6.64465	0.00377	-0.03531
	6.65465	0.00379	-0.03411
	6.66465	0.00383	-0.03262
	6.67465	0.0039	-0.03096
	6.68465	0.00402	-0.02927
	6.69465	0.00419	-0.02766
	6.70465	0.00443	-0.02625
	6.71465	0.00472	-0.02512
	6.72465	0.00509	-0.02434
	6.73465	0.00551	-0.02396
	6.74465	0.00599	-0.02397
	6.75465	0.0065	-0.02438
	6.76465	0.00702	-0.02513
	6.77465	0.00754	-0.02616
	6.78465	0.00802	-0.02742
	6.79465	0.00845	-0.02881
	6.80465	0.0088	-0.03026
	6.81465	0.00904	-0.03169
	6.82465	0.00918	-0.03305
	6.83465	0.00919	-0.03428
	6.84465	0.00908	-0.03534
	6.85465	0.00886	-0.03621
	6.86465	0.00852	-0.03689
	6.87465	0.00809	-0.03736
	6.88465	0.00759	-0.03767
	6.89465	0.00704	-0.0378
	6.90465	0.00646	-0.0378
	6.91465	0.00586	-0.03769
	6.92465	0.00527	-0.0375
	6.93465	0.00471	-0.03727
	6.94465	0.00419	-0.03701
	6.95465	0.00372	-0.03675
	6.96465	0.00331	-0.03651
	6.97465	0.00296	-0.03628
	6.98465	0.00268	-0.03608
	6.99465	0.00247	-0.0359
	7.00465	0.00233	-0.03572
	7.01465	0.00225	-0.0355
	7.02465	0.00223	-0.03521
	7.03465	0.00229	-0.03481
	7.04465	0.0024	-0.03426
	7.05465	0.00258	-0.03353
	7.06465	0.00282	-0.03261
	7.07465	0.00311	-0.03145
	7.08465	0.00347	-0.03009
	7.09465	0.00388	-0.02853
	7.10465	0.00433	-0.02682
	7.11465	0.00482	-0.02499
	7.12465	0.00533	-0.0231
	7.13465	0.00586	-0.02123
	7.14465	0.00637	-0.01945
	7.15465	0.00687	-0.01782
	7.16465	0.00733	-0.01643
	7.17465	0.00774	-0.01533
	7.18465	0.0081	-0.0146
	7.19465	0.00839	-0.01428
	7.20465	0.00862	-0.01441
	7.21465	0.00879	-0.01501
	7.22465	0.00891	-0.0161
[truncated: 2 more rows]

## Sheet: Figure 1d
Figure 1d	PDOS of the Zn2+ sites in the Zn-doped Na[Li0.25Mn0.75]O2
	E-Ef (eV)	PDOS (/atom)	PDOS (/atom)
	-12.7454	0	0
	-12.7354	0	0
	-12.7254	0	0
	-12.7154	0	0
	-12.7053	0	0
	-12.6953	0	0
	-12.6853	0	0
	-12.6753	0	0
	-12.6654	0	0
	-12.6554	0	0
	-12.6454	0	0
	-12.6354	0	0
	-12.6253	0	0
	-12.6153	0	0
	-12.6053	0	0
	-12.5953	0	0
	-12.5854	0	0
	-12.5754	0	0
	-12.5654	0	0
	-12.5554	0	0
	-12.5453	0	0
	-12.5353	0	0
	-12.5253	0	0
	-12.5153	0	0
	-12.5053	0	0
	-12.4954	0	0
	-12.4854	0	0
	-12.4754	0	0
	-12.4654	0	0
	-12.4553	0	0
	-12.4453	0	0
	-12.4353	0	0
	-12.4253	0	0
	-12.4154	0	0
	-12.4054	0	0
	-12.3954	0	0
	-12.3854	0	0
	-12.3753	0	0
	-12.3653	0	0
	-12.3553	0	0
	-12.3453	0	0
	-12.3354	0	0
	-12.3254	0	0
	-12.3154	0	0
	-12.3054	0	0
	-12.2953	0	0
	-12.2853	0	0
	-12.2753	0	0
	-12.2653	0	0
	-12.2553	0	0
	-12.2454	0	0
	-12.2354	0	0
	-12.2254	0	0
	-12.2154	0	0
	-12.2053	0	0
	-12.1953	0	0
	-12.1853	0	0
	-12.1753	0	0
	-12.1654	0	0
	-12.1554	0	0
	-12.1454	0	0
	-12.1354	0	0
	-12.1253	0	0
	-12.1153	0	0
	-12.1053	0	0
	-12.0953	0	0
	-12.0854	0	0
	-12.0754	0	0
	-12.0654	0	0
	-12.0554	0	0
	-12.0453	0	0
	-12.0353	0	0
	-12.0253	0	0
	-12.0153	0	0
	-12.0053	0	0
	-11.9954	0	0
	-11.9854	0	0
	-11.9754	0	0
	-11.9654	0	0
	-11.9553	0	0
	-11.9453	0	0
	-11.9353	0	0
	-11.9253	0	0
	-11.9154	0	0
	-11.9054	0	0
	-11.8954	0	0
	-11.8854	0	0
	-11.8753	0	0
	-11.8653	0	0
	-11.8553	0	0
	-11.8453	0	0
	-11.8354	0	0
	-11.8254	0	0
	-11.8154	0	0
	-11.8054	0	0
	-11.7953	0	0
	-11.7853	0	0
	-11.7753	0	0
	-11.7653	0	0
	-11.7553	0	0
	-11.7454	0	0
	-11.7354	0	0
	-11.7254	0	0
	-11.7154	0	0
	-11.7053	0	0
	-11.6953	0	0
	-11.6853	0	0
	-11.6753	0	0
	-11.6654	0	0
	-11.6554	0	0
	-11.6454	0	0
	-11.6354	0	0
	-11.6253	0	0
	-11.6153	0	0
	-11.6053	0	0
	-11.5953	0	0
	-11.5854	0	0
	-11.5754	0	0
	-11.5654	0	0
	-11.5554	0	0
	-11.5453	0	0
	-11.5353	0	0
	-11.5253	0	0
	-11.5153	0	0
	-11.5053	0	0
	-11.4954	0	0
	-11.4854	0	0
	-11.4754	0	0
	-11.4654	0	0
	-11.4553	0	0
	-11.4453	0	0
	-11.4353	0	0
	-11.4253	0	0
	-11.4154	0	0
	-11.4054	0	0
	-11.3954	0	0
	-11.3854	0	0
	-11.3753	0	0
	-11.3653	0	0
	-11.3553	0	0
	-11.3453	0	0
	-11.3354	0	0
	-11.3254	0	0
	-11.3154	0	0
	-11.3054	0	0
	-11.2953	0	0
	-11.2853	0	0
	-11.2753	0	0
	-11.2653	0	0
	-11.2553	0	0
	-11.2454	0	0
	-11.2354	0	0
	-11.2254	0	0
	-11.2154	0	0
	-11.2053	0	0
	-11.1953	0	0
	-11.1853	0	0
	-11.1753	0	0
	-11.1654	0	0
	-11.1554	0	0
	-11.1454	0	0
	-11.1354	0	0
	-11.1253	0	0
	-11.1153	0	0
	-11.1053	0	0
	-11.0953	0	0
	-11.0854	0	0
	-11.0754	0	0
	-11.0654	0	0
	-11.0554	0	0
	-11.0453	0	0
	-11.0353	0	0
	-11.0253	0	0
	-11.0153	0	0
	-11.0053	0	0
	-10.9954	0	0
	-10.9854	0	0
	-10.9754	0	0
	-10.9654	0	0
	-10.9553	0	0
	-10.9453	0	0
	-10.9353	0	0
	-10.9253	0	0
	-10.9154	0	0
	-10.9054	0	0
	-10.8954	0	0
	-10.8854	0	0
	-10.8753	0	0
	-10.8653	0	0
	-10.8553	0	0
	-10.8453	0	0
	-10.8354	0	0
	-10.8254	0	0
	-10.8154	0	0
	-10.8054	0	0
	-10.7953	0	0
	-10.7853	0	0
	-10.7753	0	0
	-10.7653	0	0
	-10.7553	0	0
	-10.7454	0	0
	-10.7354	0	0
	-10.7254	0	0
	-10.7154	0	0
	-10.7053	0	0
	-10.6953	0	0
	-10.6853	0	0
	-10.6753	0	0
	-10.6654	0	0
	-10.6554	0	0
	-10.6454	0	0
	-10.6354	0	0
	-10.6253	0	0
	-10.6153	0	0
	-10.6053	0	0
	-10.5953	0	0
	-10.5854	0	0
	-10.5754	0	0
	-10.5654	0	0
	-10.5554	0	0
	-10.5453	0	0
	-10.5353	0	0
	-10.5253	0	0
	-10.5153	0	0
	-10.5053	0	0
	-10.4954	0	0
	-10.4854	0	0
	-10.4754	0	0
	-10.4654	0	0
	-10.4553	0	0
	-10.4453	0	0
	-10.4353	0	0
	-10.4253	0	0
	-10.4154	0	0
	-10.4054	0	0
	-10.3954	0	0
	-10.3854	0	0
	-10.3753	0	0
	-10.3653	0	0
	-10.3553	0	0
	-10.3453	0	0
	-10.3354	0	0
	-10.3254	0	0
	-10.3154	0	0
	-10.3054	0	0
	-10.2953	0	0
	-10.2853	0	0
	-10.2753	0	0
	-10.2653	0	0
	-10.2553	0	0
	-10.2454	0	0
	-10.2354	0	0
	-10.2254	0	0
	-10.2154	0	0
	-10.2053	0	0
	-10.1953	0	0
	-10.1853	0	0
	-10.1753	0	0
	-10.1654	0	0
	-10.1554	0	0
	-10.1454	0	0
	-10.1354	0	0
	-10.1253	0	0
	-10.1153	0	0
	-10.1053	0	0
	-10.0953	0	0
	-10.0854	0	0
	-10.0754	0	0
	-10.0654	0	0
	-10.0554	0	0
	-10.0453	0	0
	-10.0353	0	0
	-10.0253	0	0
	-10.0153	0	0
	-10.0053	0	0
	-9.99535	0	0
	-9.98535	0	0
	-9.97535	0	0
	-9.96535	0	0
	-9.95535	0	0
	-9.94535	0	0
	-9.93535	0	0
	-9.92535	0	0
	-9.91535	0	0
	-9.90535	0	0
	-9.89535	0	0
	-9.88535	0	0
	-9.87535	0	0
	-9.86535	0	0
	-9.85535	0	0
	-9.84535	0	0
	-9.83535	0	0
	-9.82535	0	0
	-9.81535	0	0
	-9.80535	0	0
	-9.79535	0	0
	-9.78535	0	0
	-9.77535	0	0
	-9.76535	0	0
	-9.75535	0	0
	-9.74535	0	0
	-9.73535	0	0
	-9.72535	0	0
	-9.71535	0	0
	-9.70535	0	0
	-9.69535	0	0
	-9.68535	0	0
	-9.67535	0	0
	-9.66535	0	0
	-9.65535	0	0
	-9.64535	0	0
	-9.63535	0	0
	-9.62535	0	0
	-9.61535	0	0
	-9.60535	0	0
	-9.59535	0	0
	-9.58535	0	0
	-9.57535	0	0
	-9.56535	0	0
	-9.55535	0	0
	-9.54535	0	0
	-9.53535	0	0
	-9.52535	0	0
	-9.51535	0	0
	-9.50535	0	0
	-9.49535	0	0
	-9.48535	0	0
	-9.47535	0	0
	-9.46535	0	0
	-9.45535	0	0
	-9.44535	0	0
	-9.43535	0	0
	-9.42535	0	0
	-9.41535	0	0
	-9.40535	0	0
	-9.39535	0	0
	-9.38535	0	0
	-9.37535	0	0
	-9.36535	0	0
	-9.35535	0	0
	-9.34535	0	0
	-9.33535	0	0
	-9.32535	0	0
	-9.31535	0	0
	-9.30535	0	0
	-9.29535	0	0
	-9.28535	0	0
	-9.27535	0	0
	-9.26535	0	0
	-9.25535	0	0
	-9.24535	0	0
	-9.23535	0	0
	-9.22535	0	0
	-9.21535	0	0
	-9.20535	0	0
	-9.19535	0	0
	-9.18535	0	0
	-9.17535	0	0
	-9.16535	0	0
	-9.15535	0	0
	-9.14535	0	0
	-9.13535	0	0
	-9.12535	0	0
	-9.11535	0	0
	-9.10535	0	0
	-9.09535	0	0
	-9.08535	0	0
	-9.07535	0	0
	-9.06535	0	0
	-9.05535	0	0
	-9.04535	0	0
	-9.03535	0	0
	-9.02535	0	0
	-9.01535	0	0
	-9.00535	0	0
	-8.99535	0	0
	-8.98535	0	0
	-8.97535	0	0
	-8.96535	0	0
	-8.95535	0	0
	-8.94535	0	0
	-8.93535	0	0
	-8.92535	0	0
	-8.91535	0	0
	-8.90535	0	0
	-8.89535	0	0
	-8.88535	0	0
	-8.87535	0	0
	-8.86535	0	0
	-8.85535	0	0
	-8.84535	0	0
	-8.83535	0	0
	-8.82535	0	0
	-8.81535	0	0
	-8.80535	0	0
	-8.79535	0	0
	-8.78535	0	0
	-8.77535	0	0
	-8.76535	0	0
	-8.75535	0	0
	-8.74535	0	0
	-8.73535	0	0
	-8.72535	0	0
	-8.71535	0	0
	-8.70535	0	0
	-8.69535	0	0
	-8.68535	0	0
	-8.67535	0	0
	-8.66535	0	0
	-8.65535	0	0
	-8.64535	0	0
	-8.63535	0	0
	-8.62535	0	0
	-8.61535	0	0
	-8.60535	0	0
	-8.59535	0	0
	-8.58535	0	0
	-8.57535	0	0
	-8.56535	0	0
	-8.55535	0	0
	-8.54535	0	0
	-8.53535	0	0
	-8.52535	0	0
	-8.51535	0	0
	-8.50535	0	0
	-8.49535	0	0
	-8.48535	0	0
	-8.47535	0	0
	-8.46535	0	0
	-8.45535	0	0
	-8.44535	0	0
	-8.43535	0	0
	-8.42535	0	0
	-8.41535	0	0
	-8.40535	0	0
	-8.39535	0	0
	-8.38535	0	0
	-8.37535	0	0
	-8.36535	0	0
	-8.35535	0	0
	-8.34535	0	0
	-8.33535	0	0
	-8.32535	0	0
	-8.31535	0	0
	-8.30535	0	0
	-8.29535	0	0
	-8.28535	0	0
	-8.27535	0	0
	-8.26535	0	0
	-8.25535	0	0
	-8.24535	0	0
	-8.23535	0	0
	-8.22535	0	0
	-8.21535	0	0
	-8.20535	0	0
	-8.19535	0	0
	-8.18535	0	0
	-8.17535	0	0
	-8.16535	0	0
	-8.15535	0	0
	-8.14535	0	0
	-8.13535	0	0
	-8.12535	0	0
	-8.11535	0	0
	-8.10535	0	0
	-8.09535	0	0
	-8.08535	0	0
	-8.07535	0	0
	-8.06535	0	0
	-8.05535	0	0
	-8.04535	0	0
	-8.03535	0	0
	-8.02535	0	0
	-8.01535	0	0
	-8.00535	0	0
	-7.99535	0	0
	-7.98535	0	0
	-7.97535	0	0
	-7.96535	0	0
	-7.95535	0	0
	-7.94535	0	0
	-7.93535	0	0
	-7.92535	0	0
	-7.91535	0	0
	-7.90535	0	0
	-7.89535	0	-5.93053e-16
	-7.88535	0	-5.93053e-16
	-7.87535	0	-4.75366e-15
	-7.86535	0	-1.12845e-14
	-7.85535	0	-3.74282e-14
	-7.84535	0	-1.13166e-13
	-7.83535	0	-3.38367e-13
	-7.82535	0	-9.89138e-13
	-7.81535	0	-2.8366e-12
	-7.80535	0	-7.96812e-12
	-7.79535	0	-2.19551e-11
	-7.78535	0	-5.93164e-11
	-7.77535	0	-1.57082e-10
	-7.76535	0	-4.07928e-10
	-7.75535	0	-1.03855e-09
	-7.74535	6.4741e-16	-2.59257e-09
	-7.73535	1.85066e-15	-6.34471e-09
	-7.72535	6.8566e-15	-1.52282e-08
	-7.71535	2.11253e-14	-3.58252e-08
	-7.70535	6.3151e-14	-8.2652e-08
	-7.69535	1.90433e-13	-1.86967e-07
	-7.68535	5.6122e-13	-4.1475e-07
	-7.67535	1.62436e-12	-9.01931e-07
	-7.66535	4.608e-12	-1.92328e-06
	-7.65535	1.28236e-11	-4.02209e-06
	-7.64535	3.4999e-11	-8.24621e-06
	-7.63535	9.3684e-11	-1.65814e-05
	-7.62535	2.4593e-10	-3.26948e-05
	-7.61535	6.333e-10	-6.32003e-05
	-7.60535	1.59945e-09	-0.000119858
	-7.59535	3.9624e-09	-0.000222863
	-7.58535	9.6274e-09	-0.00040649
	-7.57535	2.294e-08	-0.000726908
	-7.56535	5.3626e-08	-0.00128
	-7.55535	1.22943e-07	-0.00219
	-7.54535	2.7643e-07	-0.0037
	-7.53535	6.0992e-07	-0.00613
	-7.52535	1.3196e-06	-0.00995
	-7.51535	2.8004e-06	-0.01586
	-7.50535	5.8307e-06	-0.02479
	-7.49535	1.19067e-05	-0.03803
	-7.48535	2.3848e-05	-0.05721
	-7.47535	4.6859e-05	-0.0845
	-7.46535	9.032e-05	-0.12246
	-7.45535	0.00017075	-0.17422
	-7.44535	0.00031672	-0.24329
	-7.43535	0.00057624	-0.33355
	-7.42535	0.00103	-0.44914
	-7.41535	0.0018	-0.59382
	-7.40535	0.00309	-0.77116
	-7.39535	0.00521	-0.98383
	-7.38535	0.00861	-1.23351
	-7.37535	0.01395	-1.51993
	-7.36535	0.02219	-1.84138
	-7.35535	0.03461	-2.19419
	-7.34535	0.05298	-2.57197
	-7.33535	0.07954	-2.96774
	-7.32535	0.11717	-3.37213
	-7.31535	0.16932	-3.77388
	-7.30535	0.24007	-4.16572
	-7.29535	0.33394	-4.53449
	-7.28535	0.45575	-4.87565
	-7.27535	0.61028	-5.17964
	-7.26535	0.80193	-5.44422
	-7.25535	1.03377	-5.66833
	-7.24535	1.3081	-5.85014
	-7.23535	1.6245	-5.99499
	-7.22535	1.98	-6.10534
	-7.21535	2.3692	-6.1847
	-7.20535	2.7833	-6.23629
	-7.19535	3.2119	-6.26513
	-7.18535	3.64	-6.27126
	-7.17535	4.0556	-6.25432
	-7.16535	4.4434	-6.2141
	-7.15535	4.7894	-6.14694
	-7.14535	5.0838	-6.051
	-7.13535	5.32	-5.9281
	-7.12535	5.4983	-5.7756
	-7.11535	5.6203	-5.602
	-7.10535	5.6969	-5.4142
	-7.09535	5.7422	-5.2238
	-7.08535	5.7757	-5.0479
	-7.07535	5.8178	-4.903
	-7.06535	5.891	-4.8123
	-7.05535	6.0166	-4.7932
	-7.04535	6.2149	-4.8666
	-7.03535	6.5	-5.0461
	-7.02535	6.883	-5.345
	-7.01535	7.368	-5.7649
	-7.00535	7.951	-6.306
	-6.99535	8.627	-6.9569
	-6.98535	9.375	-7.7006
	-6.97535	10.178	-8.5132
	-6.96535	11.009	-9.364
	-6.95535	11.837	-10.22
	-6.94535	12.628	-11.045
	-6.93535	13.353	-11.802
	-6.92535	13.977	-12.453
	-6.91535	14.472	-12.971
	-6.90535	14.812	-13.325
	-6.89535	14.977	-13.498
	-6.88535	14.957	-13.477
	-6.87535	14.749	-13.262
	-6.86535	14.352	-12.856
	-6.85535	13.78	-12.28
	-6.84535	13.054	-11.548
	-6.83535	12.195	-10.694
	-6.82535	11.232	-9.748
	-6.81535	10.199	-8.746
	-6.80535	9.128	-7.7199
	-6.79535	8.052	-6.7049
	-6.78535	6.997	-5.7272
	-6.77535	5.9906	-4.8092
	-6.76535	5.0519	-3.9712
	-6.75535	4.1951	-3.2232
	-6.74535	3.4305	-2.5706
	-6.73535	2.7625	-2.0145
	-6.72535	2.1903	-1.5509
	-6.71535	1.71	-1.1728
	-6.70535	1.3149	-0.87091
	-6.69535	0.996	-0.63518
	-6.68535	0.74354	-0.45478
	-6.67535	0.5475	-0.31971
	-6.66535	0.39827	-0.22061
	-6.65535	0.28685	-0.14944
	-6.64535	0.20533	-0.09935
	-6.63535	0.14702	-0.06481
	-6.62535	0.10637	-0.0415
	-6.61535	0.07893	-0.02607
	-6.60535	0.06129	-0.01607
	-6.59535	0.05085	-0.00972
	-6.58535	0.04574	-0.00576
	-6.57535	0.04459	-0.00336
	-6.56535	0.04645	-0.00192
	-6.55535	0.05067	-0.00107
	-6.54535	0.05678	-0.00058975
	-6.53535	0.06444	-0.00031787
	-6.52535	0.07332	-0.00016801
	-6.51535	0.0832	-8.7115e-05
	-6.50535	0.09373	-4.4305e-05
	-6.49535	0.10461	-2.2096e-05
	-6.48535	0.11549	-1.08079e-05
	-6.47535	0.12598	-5.1853e-06
	-6.46535	0.1357	-2.44e-06
	-6.45535	0.14426	-1.12576e-06
	-6.44535	0.15138	-5.0933e-07
	-6.43535	0.15679	-2.2601e-07
	-6.42535	0.16038	-9.8349e-08
	-6.41535	0.16215	-4.1968e-08
	-6.40535	0.16231	-1.7562e-08
	-6.39535	0.16114	-7.2073e-09
	-6.38535	0.15918	-2.9002e-09
	-6.37535	0.15705	-1.14403e-09
	-6.36535	0.1555	-4.4263e-10
	-6.35535	0.1554	-1.6794e-10
	-6.34535	0.15754	-6.2478e-11
	-6.33535	0.16273	-2.279e-11
	-6.32535	0.17161	-8.1467e-12
	-6.31535	0.1847	-2.8603e-12
	-6.30535	0.20219	-9.8207e-13
	-6.29535	0.22401	-3.3222e-13
	-6.28535	0.24976	-1.08849e-13
	-6.27535	0.27864	-3.5855e-14
	-6.26535	0.30974	-1.28078e-14
	-6.25535	0.34149	-2.5673e-15
	-6.24535	0.37249	0
	-6.23535	0.40125	0
	-6.22535	0.42589	0
	-6.21535	0.44542	0
	-6.20535	0.45857	0
	-6.19535	0.4648	0
	-6.18535	0.46378	0
	-6.17535	0.45557	0
	-6.16535	0.44113	0
	-6.15535	0.42124	0
	-6.14535	0.39725	0
	-6.13535	0.37053	0
	-6.12535	0.34278	0
	-6.11535	0.31515	0
	-6.10535	0.28886	0
	-6.09535	0.26495	0
	-6.08535	0.24415	0
	-6.07535	0.22688	0
	-6.06535	0.21336	0
	-6.05535	0.20359	0
	-6.04535	0.19737	0
	-6.03535	0.19441	0
	-6.02535	0.1943	0
	-6.01535	0.19657	0
	-6.00535	0.20074	0
	-5.99535	0.2064	0
	-5.98535	0.21307	0
	-5.97535	0.22046	0
	-5.96535	0.22822	0
	-5.95535	0.23623	0
	-5.94535	0.24438	0
	-5.93535	0.2527	0
	-5.92535	0.26124	0
	-5.91535	0.27017	0
	-5.90535	0.27961	0
	-5.89535	0.28971	0
	-5.88535	0.30046	-5.2695e-19
	-5.87535	0.31185	-1.3407e-18
	-5.86535	0.32369	-4.7894e-18
	-5.85535	0.33565	-1.40795e-17
	-5.84535	0.34733	-4.22815e-17
	-5.83535	0.35825	-1.25767e-16
	-5.82535	0.36782	-3.65737e-16
	-5.81535	0.37572	-1.04362e-15
	-5.80535	0.38134	-2.91624e-15
	-5.79535	0.38445	-7.9865e-15
	-5.78535	0.38504	-2.14458e-14
	-5.77535	0.38313	-5.6453e-14
	-5.76535	0.37889	-1.45667e-13
	-5.75535	0.37282	-3.68394e-13
	-5.74535	0.36546	-9.1342e-13
	-5.73535	0.35722	-2.22045e-12
	-5.72535	0.34888	-5.28871e-12
	-5.71535	0.34084	-1.2353e-11
	-5.70535	0.3335	-2.82792e-11
	-5.69535	0.32712	-6.3467e-11
	-5.68535	0.3218	-1.39635e-10
	-5.67535	0.31741	-3.01148e-10
	-5.66535	0.31369	-6.3684e-10
	-5.65535	0.31029	-1.31987e-09
	-5.64535	0.30669	-2.68245e-09
	-5.63535	0.30239	-5.3427e-09
	-5.62535	0.29688	-1.04356e-08
	-5.61535	0.28976	-1.99823e-08
	-5.60535	0.28073	-3.75191e-08
	-5.59535	0.26961	-6.906e-08
	-5.58535	0.25643	-1.24655e-07
	-5.57535	0.24138	-2.20617e-07
	-5.56535	0.22481	-3.8289e-07
	-5.55535	0.20717	-6.518e-07
	-5.54535	0.18898	-1.0883e-06
	-5.53535	0.17087	-1.78215e-06
	-5.52535	0.15336	-2.86306e-06
	-5.51535	0.13698	-4.51326e-06
	-5.50535	0.12216	-6.9782e-06
	-5.49535	0.10922	-1.05931e-05
	-5.48535	0.09835	-1.57813e-05
	-5.47535	0.08967	-2.30801e-05
	-5.46535	0.08313	-3.31571e-05
	-5.45535	0.07867	-4.6772e-05
	-5.44535	0.07609	-6.4846e-05
	-5.43535	0.07523	-8.8347e-05
	-5.42535	0.07589	-0.000118332
	-5.41535	0.07789	-0.00015593
	-5.40535	0.08104	-0.000202132
	-5.39535	0.08521	-0.000258005
	-5.38535	0.09026	-0.00032424
	-5.37535	0.09606	-0.00040157
	-5.36535	0.10247	-0.00049027
	-5.35535	0.10932	-0.00059047
	-5.34535	0.1164	-0.00070182
	-5.33535	0.12348	-0.00082353
	-5.32535	0.13025	-0.00095477
	-5.31535	0.13639	-0.00109
	-5.30535	0.14158	-0.00124
	-5.29535	0.14551	-0.00139
	-5.28535	0.14791	-0.00155
	-5.27535	0.1486	-0.00171
	-5.26535	0.14751	-0.00187
	-5.25535	0.14463	-0.00204
	-5.24535	0.14012	-0.0022
	-5.23535	0.13419	-0.00238
	-5.22535	0.12716	-0.00257
	-5.21535	0.11941	-0.00276
	-5.20535	0.11129	-0.00298
	-5.19535	0.10317	-0.00322
	-5.18535	0.09539	-0.00349
	-5.17535	0.0882	-0.0038
	-5.16535	0.08179	-0.00415
	-5.15535	0.07628	-0.00453
	-5.14535	0.07169	-0.00496
	-5.13535	0.06799	-0.00542
	-5.12535	0.0651	-0.00592
	-5.11535	0.06288	-0.00645
	-5.10535	0.06118	-0.00701
	-5.09535	0.05984	-0.00757
	-5.08535	0.05872	-0.00814
	-5.07535	0.05767	-0.0087
	-5.06535	0.05657	-0.00924
	-5.05535	0.05533	-0.00976
	-5.04535	0.0539	-0.01024
	-5.03535	0.05227	-0.01069
	-5.02535	0.05046	-0.01108
	-5.01535	0.04856	-0.01143
	-5.00535	0.04666	-0.01172
	-4.99535	0.04489	-0.01194
	-4.98535	0.0434	-0.01211
	-4.97535	0.04237	-0.01221
	-4.96535	0.04193	-0.01223
	-4.95535	0.04223	-0.01219
	-4.94535	0.0434	-0.01208
	-4.93535	0.04549	-0.01191
	-4.92535	0.04854	-0.01169
	-4.91535	0.05252	-0.01142
	-4.90535	0.05737	-0.01114
	-4.89535	0.06298	-0.01086
	-4.88535	0.06919	-0.01061
	-4.87535	0.07582	-0.0104
	-4.86535	0.08266	-0.01028
	-4.85535	0.08948	-0.01026
	-4.84535	0.09608	-0.01036
	-4.83535	0.10225	-0.0106
	-4.82535	0.10784	-0.011
	-4.81535	0.11268	-0.01156
	-4.80535	0.11667	-0.0123
	-4.79535	0.11979	-0.01323
	-4.78535	0.12202	-0.01435
	-4.77535	0.12341	-0.0157
	-4.76535	0.12403	-0.01731
	-4.75535	0.12398	-0.01923
	-4.74535	0.12335	-0.02151
	-4.73535	0.12227	-0.02422
	-4.72535	0.12078	-0.02744
	-4.71535	0.11895	-0.03124
	-4.70535	0.11681	-0.03571
	-4.69535	0.11433	-0.04089
	-4.68535	0.1115	-0.04682
	-4.67535	0.10826	-0.05346
	-4.66535	0.10455	-0.06077
	-4.65535	0.10031	-0.06862
	-4.64535	0.09552	-0.07682
	-4.63535	0.09022	-0.0852
	-4.62535	0.08439	-0.09341
	-4.61535	0.07817	-0.10122
	-4.60535	0.07166	-0.10831
	-4.59535	0.06498	-0.11445
	-4.58535	0.0583	-0.11939
	-4.57535	0.05179	-0.12301
	-4.56535	0.04562	-0.12525
	-4.55535	0.03993	-0.12615
	-4.54535	0.03486	-0.12582
	-4.53535	0.03049	-0.12449
	-4.52535	0.0269	-0.12235
	-4.51535	0.02416	-0.11971
	-4.50535	0.02227	-0.1168
	-4.49535	0.02124	-0.11386
	-4.48535	0.02104	-0.11103
	-4.47535	0.02164	-0.10839
	-4.46535	0.02299	-0.10601
	-4.45535	0.02505	-0.10381
	-4.44535	0.02774	-0.10172
	-4.43535	0.03099	-0.09963
	-4.42535	0.03474	-0.09741
	-4.41535	0.03891	-0.09494
	-4.40535	0.04342	-0.09214
	-4.39535	0.0482	-0.08901
	-4.38535	0.05315	-0.08555
	-4.37535	0.0582	-0.08182
	-4.36535	0.06327	-0.07794
	-4.35535	0.06829	-0.07407
	-4.34535	0.0732	-0.07031
	-4.33535	0.0779	-0.06684
	-4.32535	0.08235	-0.06376
	-4.31535	0.08651	-0.06121
	-4.30535	0.09029	-0.05924
	-4.29535	0.09363	-0.05788
	-4.28535	0.09651	-0.05714
	-4.27535	0.0989	-0.05697
	-4.26535	0.1007	-0.05731
	-4.25535	0.10194	-0.05811
	-4.24535	0.10257	-0.05928
	-4.23535	0.10256	-0.06074
	-4.22535	0.10194	-0.0624
	-4.21535	0.10073	-0.0642
	-4.20535	0.09894	-0.06609
	-4.19535	0.09662	-0.06803
	-4.18535	0.0938	-0.06999
	-4.17535	0.09057	-0.07196
	-4.16535	0.08698	-0.07392
	-4.15535	0.08309	-0.07588
	-4.14535	0.07901	-0.07782
	-4.13535	0.07479	-0.07977
	-4.12535	0.07049	-0.08172
	-4.11535	0.0662	-0.08364
	-4.10535	0.06195	-0.08557
	-4.09535	0.05781	-0.08748
	-4.08535	0.05377	-0.08934
	-4.07535	0.0499	-0.0912
	-4.06535	0.0462	-0.093
	-4.05535	0.04267	-0.09477
	-4.04535	0.03933	-0.0965
	-4.03535	0.03618	-0.0982
	-4.02535	0.03321	-0.09988
	-4.01535	0.03044	-0.1016
	-4.00535	0.02787	-0.10334
	-3.99535	0.02551	-0.10516
	-3.98535	0.02337	-0.1071
	-3.97535	0.02148	-0.10918
	-3.96535	0.01987	-0.11141
	-3.95535	0.01857	-0.11383
	-3.94535	0.01763	-0.11643
	-3.93535	0.01709	-0.11922
	-3.92535	0.01701	-0.12216
	-3.91535	0.01746	-0.12518
	-3.90535	0.0185	-0.12826
	-3.89535	0.0202	-0.1313
	-3.88535	0.02265	-0.13427
	-3.87535	0.02589	-0.13708
	-3.86535	0.02999	-0.13968
	-3.85535	0.03498	-0.14205
	-3.84535	0.04084	-0.14415
	-3.83535	0.04756	-0.14601
	-3.82535	0.05503	-0.14761
	-3.81535	0.06313	-0.14897
	-3.80535	0.07168	-0.15016
	-3.79535	0.08046	-0.15114
	-3.78535	0.0892	-0.15194
	-3.77535	0.0976	-0.15251
	-3.76535	0.10539	-0.1528
	-3.75535	0.11224	-0.1528
	-3.74535	0.11792	-0.15239
	-3.73535	0.12217	-0.15152
	-3.72535	0.12487	-0.1501
	-3.71535	0.12587	-0.14808
	-3.70535	0.12518	-0.14545
	-3.69535	0.12284	-0.14219
	-3.68535	0.11899	-0.13837
	-3.67535	0.11382	-0.13407
	-3.66535	0.1076	-0.12942
	-3.65535	0.10065	-0.12456
	-3.64535	0.09325	-0.11969
	-3.63535	0.08576	-0.11498
	-3.62535	0.0785	-0.11059
	-3.61535	0.07179	-0.10672
	-3.60535	0.06585	-0.10348
	-3.59535	0.0609	-0.10094
	-3.58535	0.0571	-0.0992
	-3.57535	0.0545	-0.0982
	-3.56535	0.05315	-0.0979
	-3.55535	0.05296	-0.09825
	-3.54535	0.05384	-0.09907
	-3.53535	0.05563	-0.10023
	-3.52535	0.05811	-0.10152
	-3.51535	0.06104	-0.10284
	-3.50535	0.06419	-0.10396
	-3.49535	0.06733	-0.10479
	-3.48535	0.07019	-0.10521
	-3.47535	0.07262	-0.10516
	-3.46535	0.07445	-0.10465
	-3.45535	0.07558	-0.10369
	-3.44535	0.07597	-0.10235
	-3.43535	0.07562	-0.10076
	-3.42535	0.07463	-0.09901
	-3.41535	0.07309	-0.09722
	-3.40535	0.07115	-0.09555
	-3.39535	0.06897	-0.09407
	-3.38535	0.0667	-0.09287
	-3.37535	0.06451	-0.09197
	-3.36535	0.06253	-0.09136
	-3.35535	0.06092	-0.09103
	-3.34535	0.05972	-0.09088
	-3.33535	0.059	-0.09081
	-3.32535	0.05876	-0.09066
	-3.31535	0.05899	-0.09034
	-3.30535	0.05968	-0.08974
	-3.29535	0.06072	-0.08873
	-3.28535	0.06203	-0.08726
	-3.27535	0.0635	-0.08534
	-3.26535	0.06504	-0.08296
	-3.25535	0.06651	-0.08019
	-3.24535	0.06781	-0.07713
	-3.23535	0.06884	-0.07391
	-3.22535	0.06957	-0.07067
	-3.21535	0.06991	-0.06753
	-3.20535	0.06987	-0.06467
	-3.19535	0.06944	-0.06221
	-3.18535	0.06869	-0.06023
	-3.17535	0.06766	-0.05886
	-3.16535	0.06645	-0.0581
	-3.15535	0.06513	-0.058
	-3.14535	0.06381	-0.05854
	-3.13535	0.06253	-0.05973
	-3.12535	0.06138	-0.06148
	-3.11535	0.06041	-0.06374
	-3.10535	0.05962	-0.06643
	-3.09535	0.05906	-0.06948
	-3.08535	0.0587	-0.07279
	-3.07535	0.0585	-0.07628
	-3.06535	0.05843	-0.07985
	-3.05535	0.05846	-0.0834
	-3.04535	0.05854	-0.08685
	-3.03535	0.05862	-0.09012
	-3.02535	0.05865	-0.0931
	-3.01535	0.05863	-0.09576
	-3.00535	0.05853	-0.09805
	-2.99535	0.05835	-0.09989
	-2.98535	0.05808	-0.10131
	-2.97535	0.05779	-0.10229
	-2.96535	0.05746	-0.10287
	-2.95535	0.05717	-0.10308
	-2.94535	0.05696	-0.10295
	-2.93535	0.05683	-0.10256
	-2.92535	0.05684	-0.10192
	-2.91535	0.05702	-0.10111
	-2.90535	0.05734	-0.10015
	-2.89535	0.05778	-0.0991
	-2.88535	0.05832	-0.09793
	-2.87535	0.05892	-0.09671
	-2.86535	0.0595	-0.09541
	-2.85535	0.06	-0.09407
	-2.84535	0.06035	-0.09269
	-2.83535	0.0605	-0.09133
	-2.82535	0.0604	-0.09002
	-2.81535	0.06002	-0.08881
	-2.80535	0.05935	-0.08773
	-2.79535	0.0584	-0.08684
	-2.78535	0.05722	-0.08618
	-2.77535	0.05585	-0.08576
	-2.76535	0.05438	-0.08556
	-2.75535	0.05289	-0.08555
	-2.74535	0.05149	-0.08569
	-2.73535	0.05028	-0.08585
	-2.72535	0.04934	-0.08601
	-2.71535	0.04872	-0.08598
	-2.70535	0.0485	-0.08572
	-2.69535	0.04868	-0.08512
	-2.68535	0.04925	-0.08412
	-2.67535	0.05013	-0.08268
	-2.66535	0.05128	-0.0808
	-2.65535	0.05256	-0.0785
	-2.64535	0.05388	-0.07584
	-2.63535	0.05511	-0.0729
	-2.62535	0.05616	-0.06977
	-2.61535	0.0569	-0.06654
	-2.60535	0.0573	-0.06328
	-2.59535	0.05728	-0.06011
	-2.58535	0.0569	-0.05708
	-2.57535	0.05616	-0.05429
	-2.56535	0.05512	-0.05173
	-2.55535	0.0539	-0.0495
	-2.54535	0.05257	-0.0476
	-2.53535	0.05124	-0.04606
	-2.52535	0.04999	-0.04485
	-2.51535	0.04895	-0.04402
	-2.50535	0.04815	-0.04354
	-2.49535	0.04767	-0.04337
	-2.48535	0.0475	-0.04353
	-2.47535	0.04767	-0.04393
	-2.46535	0.04813	-0.04455
	-2.45535	0.04883	-0.04536
	-2.44535	0.04971	-0.04628
	-2.43535	0.05069	-0.04727
	-2.42535	0.05169	-0.04828
	-2.41535	0.05261	-0.04927
	-2.40535	0.05341	-0.05021
	-2.39535	0.05401	-0.05106
	-2.38535	0.05437	-0.05182
	-2.37535	0.05451	-0.05249
	-2.36535	0.05444	-0.05307
	-2.35535	0.05421	-0.05357
	-2.34535	0.05387	-0.05401
	-2.33535	0.05352	-0.05443
	-2.32535	0.05318	-0.05483
	-2.31535	0.05296	-0.05528
	-2.30535	0.05288	-0.05576
	-2.29535	0.05302	-0.05632
	-2.28535	0.05335	-0.05696
	-2.27535	0.05386	-0.05771
	-2.26535	0.05453	-0.05856
	-2.25535	0.05531	-0.05952
	-2.24535	0.05614	-0.06059
	-2.23535	0.05697	-0.06175
	-2.22535	0.05776	-0.063
	-2.21535	0.05848	-0.06427
	-2.20535	0.05908	-0.06558
	-2.19535	0.05958	-0.06686
	-2.18535	0.06	-0.06812
	-2.17535	0.06037	-0.06931
	-2.16535	0.0607	-0.07045
	-2.15535	0.06105	-0.07149
	-2.14535	0.06147	-0.07252
	-2.13535	0.062	-0.07348
	-2.12535	0.06269	-0.07448
	-2.11535	0.0635	-0.07554
	-2.10535	0.0645	-0.07674
	-2.09535	0.06562	-0.07811
	-2.08535	0.06685	-0.07975
	-2.07535	0.06813	-0.08168
	-2.06535	0.06944	-0.0839
	-2.05535	0.07068	-0.08643
	-2.04535	0.07184	-0.08926
	-2.03535	0.07283	-0.09233
	-2.02535	0.07364	-0.09555
	-2.01535	0.07419	-0.09886
	-2.00535	0.07453	-0.10213
	-1.99535	0.07466	-0.10526
	-1.98535	0.07458	-0.10816
	-1.97535	0.07434	-0.11072
	-1.96535	0.07403	-0.11288
	-1.95535	0.07364	-0.11457
	-1.94535	0.07328	-0.11576
	-1.93535	0.07302	-0.11643
	-1.92535	0.07286	-0.1166
	-1.91535	0.07288	-0.11628
	-1.90535	0.0731	-0.11549
	-1.89535	0.07354	-0.1143
	-1.88535	0.0742	-0.11271
	-1.87535	0.0751	-0.11078
	-1.86535	0.07622	-0.10853
	-1.85535	0.07755	-0.10598
	-1.84535	0.07905	-0.10317
	-1.83535	0.08072	-0.10008
	-1.82535	0.0825	-0.09676
	-1.81535	0.08439	-0.09325
	-1.80535	0.08631	-0.08953
	-1.79535	0.08823	-0.08564
	-1.78535	0.09007	-0.08165
	-1.77535	0.09177	-0.0776
	-1.76535	0.09326	-0.0735
	-1.75535	0.09449	-0.06941
	-1.74535	0.09538	-0.06539
	-1.73535	0.09591	-0.0615
	-1.72535	0.09606	-0.05776
	-1.71535	0.09582	-0.05426
	-1.70535	0.0952	-0.051
	-1.69535	0.09427	-0.04806
	-1.68535	0.09309	-0.04548
	-1.67535	0.09171	-0.0433
	-1.66535	0.09024	-0.04157
	-1.65535	0.08876	-0.04032
	-1.64535	0.08735	-0.03958
	-1.63535	0.08608	-0.03939
	-1.62535	0.08501	-0.03973
	-1.61535	0.08415	-0.04061
	-1.60535	0.08357	-0.04199
	-1.59535	0.08322	-0.04382
	-1.58535	0.0831	-0.04602
	-1.57535	0.0832	-0.04849
	-1.56535	0.08345	-0.05111
	-1.55535	0.08379	-0.05377
	-1.54535	0.08419	-0.05634
	-1.53535	0.08458	-0.05867
	-1.52535	0.08491	-0.06068
	-1.51535	0.08513	-0.06227
	-1.50535	0.0852	-0.06339
	-1.49535	0.08507	-0.06399
	-1.48535	0.08473	-0.06409
	-1.47535	0.08415	-0.06374
	-1.46535	0.08334	-0.06299
	-1.45535	0.08226	-0.06196
	-1.44535	0.08096	-0.06073
	-1.43535	0.07945	-0.05945
	-1.42535	0.07776	-0.05822
	-1.41535	0.07589	-0.05719
	-1.40535	0.07393	-0.05643
	-1.39535	0.07193	-0.05609
	-1.38535	0.06989	-0.0562
	-1.37535	0.06794	-0.05685
	-1.36535	0.0661	-0.05806
	-1.35535	0.06448	-0.05989
	-1.34535	0.06313	-0.06231
	-1.33535	0.06209	-0.06531
	-1.32535	0.06148	-0.06887
	-1.31535	0.06127	-0.07296
	-1.30535	0.06149	-0.07754
	-1.29535	0.06213	-0.08254
	-1.28535	0.06311	-0.08793
	-1.27535	0.06436	-0.09366
	-1.26535	0.06579	-0.09963
	-1.25535	0.06726	-0.10581
	-1.24535	0.06864	-0.11206
	-1.23535	0.06981	-0.11827
	-1.22535	0.07063	-0.12435
	-1.21535	0.07103	-0.13013
	-1.20535	0.07098	-0.13546
	-1.19535	0.07047	-0.14023
	-1.18535	0.06951	-0.14427
	-1.17535	0.06821	-0.14754
	-1.16535	0.06664	-0.14995
	-1.15535	0.06494	-0.15154
	-1.14535	0.06324	-0.15233
	-1.13535	0.06162	-0.15243
	-1.12535	0.06022	-0.15198
	-1.11535	0.05912	-0.1511
	-1.10535	0.05835	-0.14999
	-1.09535	0.05796	-0.14878
	-1.08535	0.05799	-0.14763
	-1.07535	0.05844	-0.14661
	-1.06535	0.05931	-0.14583
	-1.05535	0.06061	-0.14529
	-1.04535	0.06235	-0.14503
	-1.03535	0.06457	-0.14502
	-1.02535	0.06723	-0.14523
	-1.01535	0.07038	-0.14564
	-1.00535	0.07395	-0.14619
	-0.99535	0.07789	-0.14682
	-0.98535	0.08216	-0.14756
	-0.97535	0.08662	-0.14834
	-0.96535	0.09116	-0.14918
	-0.95535	0.09561	-0.15004
	-0.94535	0.09984	-0.15095
	-0.93535	0.10369	-0.15189
	-0.92535	0.10709	-0.1529
	-0.91535	0.10995	-0.15396
	-0.90535	0.11222	-0.15515
	-0.89535	0.11394	-0.15644
	-0.88535	0.11519	-0.15791
	-0.87535	0.11605	-0.15954
	-0.86535	0.11661	-0.16135
	-0.85535	0.117	-0.16336
	-0.84535	0.1173	-0.16551
	-0.83535	0.11757	-0.16776
	-0.82535	0.11778	-0.17006
	-0.81535	0.11793	-0.17232
	-0.80535	0.11795	-0.17444
	-0.79535	0.11771	-0.17639
	-0.78535	0.11712	-0.17811
	-0.77535	0.11607	-0.17956
	-0.76535	0.1145	-0.18076
	-0.75535	0.11238	-0.18177
	-0.74535	0.10969	-0.18263
	-0.73535	0.10657	-0.18342
	-0.72535	0.10314	-0.18424
	-0.71535	0.09956	-0.18511
	-0.70535	0.0961	-0.18612
	-0.69535	0.09298	-0.18726
	-0.68535	0.09041	-0.18855
	-0.67535	0.08865	-0.18998
	-0.66535	0.08787	-0.19156
	-0.65535	0.0882	-0.19331
	-0.64535	0.08975	-0.19526
	-0.63535	0.09252	-0.1975
	-0.62535	0.09647	-0.20017
	-0.61535	0.10153	-0.20341
	-0.60535	0.10749	-0.20739
	-0.59535	0.11415	-0.2123
	-0.58535	0.12125	-0.21825
	-0.57535	0.12847	-0.22531
	-0.56535	0.13557	-0.2335
	-0.55535	0.14221	-0.24268
	-0.54535	0.14814	-0.25267
	-0.53535	0.15314	-0.26317
	-0.52535	0.15704	-0.27383
	-0.51535	0.15975	-0.28427
	-0.50535	0.16123	-0.29403
	-0.49535	0.16157	-0.30281
	-0.48535	0.1608	-0.31029
	-0.47535	0.15914	-0.31621
	-0.46535	0.15673	-0.32049
	-0.45535	0.1538	-0.32328
	-0.44535	0.15055	-0.3243
	-0.43535	0.14717	-0.32393
	-0.42535	0.14385	-0.32228
	-0.41535	0.14075	-0.31932
	-0.40535	0.13798	-0.3153
	-0.39535	0.13567	-0.31029
	-0.38535	0.13391	-0.30422
	-0.37535	0.13278	-0.2972
	-0.36535	0.13228	-0.28927
	-0.35535	0.13252	-0.2803
	-0.34535	0.13349	-0.27035
	-0.33535	0.13516	-0.25942
	-0.32535	0.13755	-0.24754
	-0.31535	0.14057	-0.23482
	-0.30535	0.14418	-0.22131
	-0.29535	0.14823	-0.20716
	-0.28535	0.15263	-0.1925
	-0.27535	0.15722	-0.17747
	-0.26535	0.16188	-0.16225
	-0.25535	0.16645	-0.14702
	-0.24535	0.1708	-0.13196
	-0.23535	0.17483	-0.11721
	-0.22535	0.17838	-0.10298
	-0.21535	0.18142	-0.08943
	-0.20535	0.18389	-0.07672
	-0.19535	0.18578	-0.06495
	-0.18535	0.18712	-0.05423
	-0.17535	0.18795	-0.04464
	-0.16535	0.18842	-0.0362
	-0.15535	0.18862	-0.0289
	-0.14535	0.18877	-0.02271
	-0.13535	0.18908	-0.01756
	-0.12535	0.18971	-0.01334
	-0.11535	0.19089	-0.00997
	-0.10535	0.19274	-0.00732
	-0.09535	0.19534	-0.00528
	-0.08535	0.19868	-0.00374
	-0.07535	0.20262	-0.0026
	-0.06535	0.20692	-0.00178
	-0.05535	0.21123	-0.00119
	-0.04535	0.2151	-0.000782621
	-0.03535	0.21811	-0.000505153
	-0.02535	0.21967	-0.000319833
	-0.01535	0.2194	-0.00019872
	-0.00535	0.21693	-0.000121117
	0.00465	0.21201	-7.24062e-05
	0.01465	0.20458	-4.2453e-05
	0.02465	0.19468	-2.44126e-05
	0.03465	0.18263	-1.37714e-05
	0.04465	0.16875	-7.61652e-06
	0.05465	0.15356	-4.13067e-06
	0.06465	0.13763	-2.19708e-06
	0.07465	0.12155	-1.14569e-06
	0.08465	0.10587	-5.85944e-07
	0.09465	0.09114	-2.93771e-07
	0.10465	0.0778	-1.4439e-07
	0.11465	0.0662	-6.95876e-08
	0.12465	0.0566	-3.28881e-08
	0.13465	0.04913	-1.52339e-08
	0.14465	0.04388	-6.91911e-09
	0.15465	0.04079	-3.08058e-09
	0.16465	0.0398	-1.34498e-09
	0.17465	0.04074	-5.75552e-10
	0.18465	0.04344	-2.41453e-10
	0.19465	0.04765	-9.93152e-11
	0.20465	0.05314	-4.00401e-11
	0.21465	0.05962	-1.58258e-11
	0.22465	0.0668	-6.13191e-12
	0.23465	0.07443	-2.32901e-12
	0.24465	0.08223	-8.67242e-13
	0.25465	0.08999	-3.16585e-13
	0.26465	0.09748	-1.13235e-13
	0.27465	0.10455	-3.97439e-14
	0.28465	0.11108	-1.36996e-14
	0.29465	0.11702	-4.56799e-15
	0.30465	0.12231	-1.55987e-15
	0.31465	0.12699	-4.45709e-16
	0.32465	0.13105	-2.22829e-16
	0.33465	0.13453	0
	0.34465	0.13746	0
	0.35465	0.13983	0
	0.36465	0.14162	0
	0.37465	0.14275	0
	0.38465	0.14316	0
	0.39465	0.14274	0
	0.40465	0.14133	0
	0.41465	0.13885	0
	0.42465	0.13519	0
	0.43465	0.13032	0
	0.44465	0.12424	0
	0.45465	0.11703	0
	0.46465	0.10882	0
	0.47465	0.09981	0
	0.48465	0.09022	0
	0.49465	0.08032	0
	0.50465	0.07041	0
	0.51465	0.06073	0
	0.52465	0.05152	0
	0.53465	0.04297	0
	0.54465	0.03522	0
	0.55465	0.02838	0
	0.56465	0.02246	0
	0.57465	0.01746	0
	0.58465	0.01333	0
	0.59465	0.00999	0
	0.60465	0.00736	0
	0.61465	0.00532	0
	0.62465	0.00378	0
	0.63465	0.00265	0
	0.64465	0.00183	0
	0.65465	0.00126	0
	0.66465	0.000879686	0
	0.67465	0.000638222	0
	0.68465	0.000501487	0
	0.69465	0.000443475	0
	0.70465	0.000445499	0
	0.71465	0.00049479	0
	0.72465	0.00058272	0
	0.73465	0.00070331	0
	0.74465	0.00085166	0
	0.75465	0.00102	0
	0.76465	0.00122	0
	0.77465	0.00142	0
	0.78465	0.00164	0
	0.79465	0.00186	0
	0.80465	0.00207	0
	0.81465	0.00228	0
	0.82465	0.00247	0
	0.83465	0.00264	0
	0.84465	0.00278	0
	0.85465	0.0029	0
	0.86465	0.00299	0
	0.87465	0.00305	0
	0.88465	0.00308	0
	0.89465	0.00309	0
	0.90465	0.00309	0
	0.91465	0.00307	0
	0.92465	0.00305	0
	0.93465	0.00302	0
	0.94465	0.00299	0
	0.95465	0.00295	0
	0.96465	0.00292	0
	0.97465	0.0029	0
	0.98465	0.00286	0
	0.99465	0.00283	0
	1.00465	0.00279	0
	1.01465	0.00275	0
	1.02465	0.0027	0
	1.03465	0.00264	0
	1.04465	0.00258	0
	1.05465	0.00252	0
	1.06465	0.00246	0
	1.07465	0.00241	0
	1.08465	0.00236	0
	1.09465	0.00234	0
	1.10465	0.00233	0
	1.11465	0.00234	0
	1.12465	0.00238	0
	1.13465	0.00244	0
	1.14465	0.00251	0
	1.15465	0.00261	0
	1.16465	0.00272	0
	1.17465	0.00285	0
	1.18465	0.00298	0
	1.19465	0.00311	0
	1.20465	0.00325	0
	1.21465	0.00338	0
	1.22465	0.00351	0
	1.23465	0.00364	0
	1.24465	0.00377	0
	1.25465	0.00389	0
	1.26465	0.00401	0
	1.27465	0.00413	0
	1.28465	0.00424	0
	1.29465	0.00436	0
	1.30465	0.00447	0
	1.31465	0.00457	0
	1.32465	0.00467	0
	1.33465	0.00476	0
	1.34465	0.00483	0
	1.35465	0.00488	0
	1.36465	0.00491	0
	1.37465	0.00491	0
	1.38465	0.00489	0
	1.39465	0.00483	0
	1.40465	0.00474	0
	1.41465	0.00462	0
	1.42465	0.00448	0
	1.43465	0.00432	0
	1.44465	0.00414	0
	1.45465	0.00395	0
	1.46465	0.00377	0
	1.47465	0.00359	0
	1.48465	0.00342	0
	1.49465	0.00327	0
	1.50465	0.00314	0
	1.51465	0.00304	0
	1.52465	0.00295	0
	1.53465	0.00288	0
	1.54465	0.00284	0
	1.55465	0.0028	0
	1.56465	0.00277	0
	1.57465	0.00275	0
	1.58465	0.00273	0
	1.59465	0.00271	0
	1.60465	0.00269	0
	1.61465	0.00266	0
	1.62465	0.00263	0
	1.63465	0.00259	0
	1.64465	0.00255	0
	1.65465	0.0025	0
	1.66465	0.00246	0
	1.67465	0.00241	0
	1.68465	0.00238	0
	1.69465	0.00235	0
	1.70465	0.00234	0
	1.71465	0.00234	0
	1.72465	0.00238	0
	1.73465	0.00244	0
	1.74465	0.00253	0
	1.75465	0.00267	0
	1.76465	0.00283	0
	1.77465	0.00304	0
	1.78465	0.00328	0
	1.79465	0.00355	0
	1.80465	0.00385	0
	1.81465	0.00418	0
	1.82465	0.00451	0
	1.83465	0.00485	0
	1.84465	0.00519	0
	1.85465	0.00553	0
	1.86465	0.00586	0
	1.87465	0.00617	0
	1.88465	0.00646	0
	1.89465	0.00675	0
	1.90465	0.00701	0
	1.91465	0.00726	0
	1.92465	0.00751	0
	1.93465	0.00775	0
	1.94465	0.008	0
	1.95465	0.00824	0
	1.96465	0.00849	0
	1.97465	0.00875	0
	1.98465	0.00901	0
	1.99465	0.00927	0
	2.00465	0.00953	0
	2.01465	0.00976	0
	2.02465	0.00996	0
	2.03465	0.01013	0
	2.04465	0.01024	-1.02087e-20
	2.05465	0.0103	-2.9493e-20
	2.06465	0.01029	-7.0335e-20
	2.07465	0.01022	-2.41843e-19
	2.08465	0.01008	-7.4931e-19
	2.09465	0.00989	-2.24692e-18
	2.10465	0.00964	-6.6137e-18
	2.11465	0.00933	-1.90991e-17
	2.12465	0.00899	-5.40839e-17
	2.13465	0.00861	-1.50122e-16
	2.14465	0.00821	-4.08742e-16
	2.15465	0.00778	-1.09088e-15
	2.16465	0.00733	-2.85472e-15
	2.17465	0.00686	-7.3217e-15
	2.18465	0.00637	-1.84209e-14
	2.19465	0.00588	-4.54177e-14
	2.20465	0.00538	-1.09814e-13
	2.21465	0.00487	-2.60335e-13
	2.22465	0.00436	-6.0514e-13
	2.23465	0.00386	-1.37902e-12
	2.24465	0.00338	-3.082e-12
	2.25465	0.00292	-6.7539e-12
	2.26465	0.00248	-1.45102e-11
	2.27465	0.00208	-3.05647e-11
	2.28465	0.00172	-6.314e-11
	2.29465	0.00139	-1.27871e-10
	2.30465	0.00111	-2.54052e-10
	2.31465	0.00087554	-4.94669e-10
	2.32465	0.00067619	-9.4469e-10
	2.33465	0.00051326	-1.7692e-09
	2.34465	0.000382757	-3.24828e-09
	2.35465	0.000280269	-5.84994e-09
	2.36465	0.000201646	-1.03297e-08
	2.37465	0.000142393	-1.78829e-08
	2.38465	9.8735e-05	-3.03721e-08
	2.39465	6.7213e-05	-5.0578e-08
	2.40465	4.49113e-05	-8.2591e-08
	2.41465	2.94532e-05	-1.32286e-07
	2.42465	1.89629e-05	-2.07783e-07
	2.43465	1.19783e-05	-3.1998e-07
	2.44465	7.4275e-06	-4.83352e-07
	2.45465	4.5194e-06	-7.1609e-07
	2.46465	2.69821e-06	-1.0406e-06
	2.47465	1.58129e-06	-1.48273e-06
	2.48465	9.0933e-07	-2.07305e-06
	2.49465	5.1308e-07	-2.8417e-06
	2.50465	2.8414e-07	-3.82116e-06
	2.51465	1.54378e-07	-5.0398e-06
	2.52465	8.2313e-08	-6.51985e-06
	2.53465	4.307e-08	-8.2757e-06
	2.54465	2.21125e-08	-1.03033e-05
	2.55465	1.11438e-08	-1.258e-05
	2.56465	5.5107e-09	-1.50805e-05
	2.57465	2.67394e-09	-1.77291e-05
	2.58465	1.27326e-09	-2.0461e-05
	2.59465	5.9511e-10	-2.31659e-05
	2.60465	2.72899e-10	-2.57525e-05
	2.61465	1.22808e-10	-2.81003e-05
	2.62465	5.425e-11	-3.01182e-05
	2.63465	2.35138e-11	-3.17019e-05
	2.64465	1.00007e-11	-3.27867e-05
	2.65465	4.1744e-12	-3.33483e-05
	2.66465	1.7103e-12	-3.33563e-05
	2.67465	6.8757e-13	-3.28575e-05
	2.68465	2.71292e-13	-3.18938e-05
	2.69465	1.05021e-13	-3.05446e-05
	2.70465	3.9902e-14	-2.89103e-05
	2.71465	1.48771e-14	-2.7114e-05
	2.72465	5.4423e-15	-2.52573e-05
	2.73465	1.9557e-15	-2.34671e-05
	2.74465	6.8655e-16	-2.18647e-05
	2.75465	2.36069e-16	-2.0576e-05
	2.76465	8.5276e-17	-1.97284e-05
	2.77465	2.8536e-17	-1.94939e-05
	2.78465	6.1112e-18	-2.0097e-05
	2.79465	2.03691e-18	-2.18012e-05
	2.80465	6.8567e-19	-2.49707e-05
	2.81465	2.7028e-19	-3.01008e-05
	2.82465	0	-3.77937e-05
	2.83465	0	-4.88309e-05
	2.84465	0	-6.40907e-05
	2.85465	0	-8.46291e-05
	2.86465	0	-0.000111511
	2.87465	0	-0.00014584
	2.88465	0	-0.000188688
	2.89465	0	-0.000240782
	2.90465	0	-0.000302631
	2.91465	0	-0.000374017
	2.92465	0	-0.00045444
	2.93465	0	-0.000542327
	2.94465	0	-0.000635485
	2.95465	0	-0.000731085
	2.96465	0	-0.000825762
	2.97465	0	-0.000915387
	2.98465	0	-0.000996296
	2.99465	0	-0.00106
	3.00465	0	-0.00112
	3.01465	0	-0.00115
	3.02465	0	-0.00116
	3.03465	0	-0.00116
	3.04465	0	-0.00113
	3.05465	0	-0.00108
	3.06465	0	-0.00102
	3.07465	0	-0.00094766
	3.08465	0	-0.00086583
	3.09465	0	-0.00077929
	3.10465	0	-0.00069149
	3.11465	0	-0.00060572
	3.12465	0	-0.00052438
	3.13465	0	-0.00044939
	3.14465	0	-0.00038204
	3.15465	0	-0.0003229
	3.16465	0	-0.0002722
	3.17465	0	-0.0002298
	3.18465	0	-0.00019517
	3.19465	0	-0.00016794
	3.20465	0	-0.00014765
	3.21465	0	-0.00013402
	3.22465	0	-0.00012708
	3.23465	0	-0.00012722
	3.24465	0	-0.00013546
	3.25465	0	-0.00015341
	3.26465	0	-0.00018359
	3.27465	0	-0.00022952
	3.28465	0	-0.00029594
	3.29465	0	-0.0003888
	3.30465	0	-0.00051578
	3.31465	0	-0.00068591
	3.32465	0	-0.00090951
	3.33465	0	-0.0012
	3.34465	0	-0.00156
	3.35465	0	-0.00202
	3.36465	0	-0.00257
	3.37465	0	-0.00324
	3.38465	0	-0.00402
	3.39465	0	-0.00492
	3.40465	0	-0.00593
	3.41465	0	-0.00705
	3.42465	0	-0.00826
	3.43465	0	-0.00954
	3.44465	0	-0.01086
	3.45465	0	-0.0122
	3.46465	0	-0.01352
	3.47465	0	-0.01479
	3.48465	0	-0.01599
	3.49465	0	-0.01709
	3.50465	0	-0.01807
	3.51465	0	-0.01891
	3.52465	0	-0.01961
	3.53465	0	-0.02016
	3.54465	0	-0.02055
	3.55465	0	-0.0208
	3.56465	0	-0.0209
	3.57465	0	-0.02085
	3.58465	0	-0.02066
	3.59465	0	-0.02035
	3.60465	0	-0.01992
	3.61465	0	-0.01939
	3.62465	0	-0.01876
	3.63465	0	-0.01806
	3.64465	0	-0.01731
	3.65465	0	-0.01653
	3.66465	0	-0.01573
	3.67465	0	-0.01495
	3.68465	0	-0.0142
	3.69465	0	-0.01349
	3.70465	0	-0.01284
	3.71465	0	-0.01227
	3.72465	0	-0.01178
	3.73465	0	-0.01136
	3.74465	0	-0.01103
	3.75465	0	-0.01078
	3.76465	0	-0.0106
	3.77465	0	-0.01048
	3.78465	0	-0.01041
	3.79465	0	-0.01037
	3.80465	0	-0.01034
	3.81465	0	-0.01031
	3.82465	0	-0.01026
	3.83465	0	-0.01017
	3.84465	0	-0.01003
	3.85465	0	-0.00982
	3.86465	0	-0.00955
	3.87465	0	-0.0092
	3.88465	0	-0.00878
	3.89465	0	-0.0083
	3.90465	0	-0.00777
	3.91465	0	-0.00719
	3.92465	0	-0.0066
	3.93465	0	-0.006
	3.94465	0	-0.0054
	3.95465	0	-0.00482
	3.96465	0	-0.00427
	3.97465	0	-0.00376
	3.98465	0	-0.00329
	3.99465	0	-0.00286
	4.00465	0	-0.00248
	4.01465	0	-0.00215
	4.02465	0	-0.00186
	4.03465	0	-0.00162
	4.04465	0	-0.00141
	4.05465	0	-0.00124
	4.06465	0	-0.0011
	4.07465	0	-0.00099568
	4.08465	0	-0.00091829
	4.09465	0	-0.00086654
	4.10465	0	-0.00083847
	4.11465	0	-0.00083131
	4.12465	0	-0.00084261
	4.13465	0	-0.0008701
	4.14465	0	-0.0009104
	4.15465	0	-0.0009609
	4.16465	0	-0.00102
	4.17465	0	-0.00108
	4.18465	0	-0.00114
	4.19465	0	-0.0012
	4.20465	0	-0.00126
	4.21465	0	-0.00131
	4.22465	0	-0.00135
	4.23465	0	-0.00138
	4.24465	7.82218e-19	-0.00141
	4.25465	1.22417e-18	-0.00143
	4.26465	4.35288e-18	-0.00144
	4.27465	1.39406e-17	-0.00145
	4.28465	4.29522e-17	-0.00146
	4.29465	1.2763e-16	-0.00147
	4.30465	3.73263e-16	-0.00149
	4.31465	1.07184e-15	-0.00151
	4.32465	3.01693e-15	-0.00154
	4.33465	8.32202e-15	-0.00157
	4.34465	2.25049e-14	-0.00162
	4.35465	5.96368e-14	-0.00168
	4.36465	1.54918e-13	-0.00174
	4.37465	3.94596e-13	-0.00182
	4.38465	9.8494e-13	-0.00191
	4.39465	2.41032e-12	-0.002
	4.40465	5.78181e-12	-0.0021
	4.41465	1.35904e-11	-0.0022
	4.42465	3.133e-11	-0.0023
	4.43465	7.07795e-11	-0.0024
	4.44465	1.56783e-10	-0.0025
	4.45465	3.40253e-10	-0.0026
	4.46465	7.24068e-10	-0.00269
	4.47465	1.51018e-09	-0.00276
	4.48465	3.08804e-09	-0.00283
	4.49465	6.18856e-09	-0.00288
	4.50465	1.21606e-08	-0.00291
	4.51465	2.34168e-08	-0.00292
	4.52465	4.41955e-08	-0.00291
	4.53465	8.17835e-08	-0.00289
	4.54465	1.48304e-07	-0.00284
	4.55465	2.63777e-07	-0.00277
	4.56465	4.59667e-07	-0.00268
	4.57465	7.85289e-07	-0.00258
	4.58465	1.31544e-06	-0.00247
	4.59465	2.15915e-06	-0.00235
	4.60465	3.47384e-06	-0.00223
	4.61465	5.47891e-06	-0.00212
	4.62465	8.47161e-06	-0.00201
	4.63465	1.28431e-05	-0.00191
	4.64465	1.90741e-05	-0.00182
	4.65465	2.77797e-05	-0.00174
	4.66465	3.96499e-05	-0.00168
	4.67465	5.54811e-05	-0.00163
	4.68465	7.60964e-05	-0.00158
	4.69465	0.000102305	-0.00155
	4.70465	0.000134786	-0.00151
	4.71465	0.000174153	-0.00147
	4.72465	0.000220545	-0.00143
	4.73465	0.000273813	-0.00139
	4.74465	0.00033313	-0.00134
	4.75465	0.000397402	-0.00128
	4.76465	0.000464597	-0.00122
	4.77465	0.000532386	-0.00115
	4.78465	0.000598142	-0.00108
	4.79465	0.000658703	-0.00101
	4.80465	0.000711041	-0.00093386
	4.81465	0.000752297	-0.00086497
	4.82465	0.000780361	-0.00079988
	4.83465	0.000793347	-0.00073961
	4.84465	0.000790738	-0.00068482
	4.85465	0.000772559	-0.00063517
	4.86465	0.000739891	-0.00059023
	4.87465	0.000694786	-0.00054921
	4.88465	0.000639592	-0.00051141
	4.89465	0.000577544	-0.00047579
	4.90465	0.000511636	-0.00044162
	4.91465	0.000444909	-0.00040831
	4.92465	0.000380439	-0.00037575
	4.93465	0.000320509	-0.00034375
	4.94465	0.000267171	-0.00031255
	4.95465	0.000221888	-0.00028257
	4.96465	0.000185665	-0.00025437
	4.97465	0.000158968	-0.00022839
	4.98465	0.000142293	-0.0002052
	4.99465	0.000135333	-0.00018516
	5.00465	0.000137995	-0.00016877
	5.01465	0.000149778	-0.00015611
	5.02465	0.000170074	-0.00014725
	5.03465	0.000198	-0.00014223
	5.04465	0.000232519	-0.00014087
	5.05465	0.000272128	-0.00014296
	5.06465	0.000315436	-0.00014824
	5.07465	0.000360141	-0.00015646
	5.08465	0.000404468	-0.0001673
	5.09465	0.000445931	-0.00018059
	5.10465	0.000482375	-0.00019605
	5.11465	0.000511756	-0.00021357
	5.12465	0.000532356	-0.00023311
	5.13465	0.000542945	-0.00025466
	5.14465	0.000542851	-0.00027808
	5.15465	0.000532052	-0.00030346
	5.16465	0.000511125	-0.00033085
	5.17465	0.000481327	-0.00036009
	5.18465	0.000444344	-0.00039097
	5.19465	0.000402135	-0.00042309
	5.20465	0.000356731	-0.00045592
	5.21465	0.000310195	-0.00048874
	5.22465	0.000264366	-0.00052045
	5.23465	0.000220852	-0.00055032
	5.24465	0.000180894	-0.00057687
	5.25465	0.000145217	-0.00059945
	5.26465	0.000114277	-0.00061693
	5.27465	8.815e-05	-0.00062849
	5.28465	6.6644e-05	-0.00063384
	5.29465	4.94025e-05	-0.00063263
	5.30465	3.58947e-05	-0.000624982
	5.31465	2.55644e-05	-0.000611295
	5.32465	1.78574e-05	-0.000591993
	5.33465	1.22375e-05	-0.000567866
	5.34465	8.2398e-06	-0.000539562
	5.35465	5.47692e-06	-0.000507847
	5.36465	3.63887e-06	-0.000473754
	5.37465	2.49514e-06	-0.00043768
	5.38465	1.89285e-06	-0.000400624
	5.39465	1.75315e-06	-0.000363057
	5.40465	2.07238e-06	-0.000325629
	5.41465	2.92597e-06	-0.000288864
	5.42465	4.48598e-06	-0.000253341
	5.43465	7.0309e-06	-0.000219368
	5.44465	1.09741e-05	-0.000187544
	5.45465	1.68874e-05	-0.000158087
	5.46465	2.55391e-05	-0.000131345
	5.47465	3.78946e-05	-0.000107483
	5.48465	5.51426e-05	-8.6598e-05
	5.49465	7.8698e-05	-6.8689e-05
	5.50465	0.000110128	-5.3655e-05
	5.51465	0.000151129	-4.1334e-05
	5.52465	0.00020335	-3.15233e-05
	5.53465	0.000268267	-2.40242e-05
	5.54465	0.000347171	-1.86172e-05
	5.55465	0.000440439	-1.51666e-05
	5.56465	0.000547917	-1.36039e-05
	5.57465	0.000668421	-1.39634e-05
	5.58465	0.00079966	-1.64166e-05
	5.59465	0.00093801	-2.1291e-05
	5.60465	0.00108	-2.906e-05
	5.61465	0.00122	-4.0409e-05
	5.62465	0.00135	-5.616e-05
	5.63465	0.00146	-7.7326e-05
	5.64465	0.00156	-0.000105009
	5.65465	0.00163	-0.000140415
	5.66465	0.00167	-0.000184701
	5.67465	0.00168	-0.00023902
	5.68465	0.00167	-0.00030422
	5.69465	0.00163	-0.00038078
	5.70465	0.00158	-0.0004689
	5.71465	0.0015	-0.00056799
	5.72465	0.00143	-0.00067681
	5.73465	0.00135	-0.00079359
	5.74465	0.00129	-0.00091589
	5.75465	0.00124	-0.00104
	5.76465	0.00122	-0.00116
	5.77465	0.00122	-0.00128
	5.78465	0.00125	-0.00139
	5.79465	0.0013	-0.00149
	5.80465	0.00137	-0.00157
	5.81465	0.00146	-0.00163
	5.82465	0.00156	-0.00168
	5.83465	0.00166	-0.00171
	5.84465	0.00175	-0.00173
	5.85465	0.00182	-0.00173
	5.86465	0.00187	-0.00172
	5.87465	0.00189	-0.00171
	5.88465	0.00188	-0.0017
	5.89465	0.00183	-0.00168
	5.90465	0.00176	-0.00167
	5.91465	0.00166	-0.00166
	5.92465	0.00154	-0.00165
	5.93465	0.0014	-0.00164
	5.94465	0.00127	-0.00163
	5.95465	0.00113	-0.00162
	5.96465	0.0009996	-0.0016
	5.97465	0.00088558	-0.00157
	5.98465	0.0007904	-0.00153
	5.99465	0.00071686	-0.00147
	6.00465	0.00066618	-0.0014
	6.01465	0.00063788	-0.00132
	6.02465	0.00063055	-0.00123
	6.03465	0.00064107	-0.00114
	6.04465	0.0006659	-0.00104
	6.05465	0.00070139	-0.00093646
	6.06465	0.00074347	-0.00083963
	6.07465	0.00078864	-0.00075037
	6.08465	0.00083369	-0.00067175
	6.09465	0.00087655	-0.00060644
	6.10465	0.00091587	-0.00055638
	6.11465	0.0009516	-0.00052237
	6.12465	0.00098413	-0.00050478
	6.13465	0.00101	-0.00050311
	6.14465	0.00104	-0.00051639
	6.15465	0.00108	-0.00054289
	6.16465	0.00111	-0.00058069
	6.17465	0.00114	-0.00062797
	6.18465	0.00118	-0.00068218
	6.19465	0.00122	-0.00074161
	6.20465	0.00125	-0.00080457
	6.21465	0.00128	-0.00086931
	6.22465	0.0013	-0.00093457
	6.23465	0.00131	-0.00099899
	6.24465	0.00131	-0.00106
	6.25465	0.00129	-0.00112
	6.26465	0.00126	-0.00118
	6.27465	0.00122	-0.00123
	6.28465	0.00117	-0.00127
	6.29465	0.00112	-0.00131
	6.30465	0.00106	-0.00133
	6.31465	0.00102	-0.00135
	6.32465	0.00098448	-0.00135
	6.33465	0.00097158	-0.00133
	6.34465	0.00098243	-0.0013
	6.35465	0.00102	-0.00126
	6.36465	0.00109	-0.0012
	6.37465	0.00118	-0.00114
	6.38465	0.0013	-0.00106
	6.39465	0.00144	-0.00098053
	6.40465	0.00159	-0.00089798
	6.41465	0.00175	-0.00081886
	6.42465	0.00192	-0.00074685
	6.43465	0.00207	-0.00068709
	6.44465	0.00221	-0.0006433
	6.45465	0.00232	-0.00061921
	6.46465	0.00241	-0.00061776
	6.47465	0.00248	-0.00064166
	6.48465	0.00251	-0.00069172
	6.49465	0.00253	-0.00076851
	6.50465	0.00252	-0.00087083
	6.51465	0.00249	-0.00099662
	6.52465	0.00245	-0.00114
	6.53465	0.00241	-0.0013
	6.54465	0.00236	-0.00148
	6.55465	0.0023	-0.00165
	6.56465	0.00225	-0.00182
	6.57465	0.0022	-0.00199
	6.58465	0.00215	-0.00214
	6.59465	0.00211	-0.00228
	6.60465	0.00207	-0.00239
	6.61465	0.00204	-0.00248
	6.62465	0.00202	-0.00254
	6.63465	0.00202	-0.00259
	6.64465	0.00204	-0.00261
	6.65465	0.00209	-0.00261
	6.66465	0.00218	-0.0026
	6.67465	0.0023	-0.00259
	6.68465	0.00246	-0.00258
	6.69465	0.00266	-0.00256
	6.70465	0.0029	-0.00257
	6.71465	0.00317	-0.00258
	6.72465	0.00345	-0.00263
	6.73465	0.00375	-0.00269
	6.74465	0.00404	-0.00279
	6.75465	0.00431	-0.00292
	6.76465	0.00455	-0.00307
	6.77465	0.00475	-0.00325
	6.78465	0.00488	-0.00344
	6.79465	0.00496	-0.00365
	6.80465	0.00496	-0.00385
	6.81465	0.0049	-0.00404
	6.82465	0.00478	-0.00422
	6.83465	0.00459	-0.00436
	6.84465	0.00436	-0.00447
	6.85465	0.00409	-0.00453
	6.86465	0.0038	-0.00454
	6.87465	0.00349	-0.00451
	6.88465	0.00317	-0.00444
	6.89465	0.00286	-0.00432
	6.90465	0.00256	-0.00417
	6.91465	0.00229	-0.00399
	6.92465	0.00203	-0.00379
	6.93465	0.00181	-0.00358
	6.94465	0.00161	-0.00336
	6.95465	0.00145	-0.00314
	6.96465	0.00131	-0.00293
	6.97465	0.0012	-0.00273
	6.98465	0.00112	-0.00254
	6.99465	0.00107	-0.00237
	7.00465	0.00104	-0.00221
	7.01465	0.00103	-0.00207
	7.02465	0.00105	-0.00195
	7.03465	0.00109	-0.00184
	7.04465	0.00115	-0.00174
	7.05465	0.00124	-0.00164
	7.06465	0.00135	-0.00156
	7.07465	0.00148	-0.00148
	7.08465	0.00164	-0.0014
	7.09465	0.00182	-0.00132
	7.10465	0.00202	-0.00125
	7.11465	0.00225	-0.00118
	7.12465	0.00249	-0.00112
	7.13465	0.00274	-0.00106
	7.14465	0.00301	-0.00103
	7.15465	0.00328	-0.00101
	7.16465	0.00356	-0.00102
	7.17465	0.00383	-0.00105
	7.18465	0.0041	-0.00111
	7.19465	0.00436	-0.00121
	7.20465	0.00463	-0.00134
	7.21465	0.00488	-0.00151
	7.22465	0.00514	-0.00172
[truncated: 2 more rows]

## Sheet: Figure 1e
Figure 1e	PDOS of the Mn4+ sites in the Zn-doped Na[Li0.25Mn0.75]O2
	E-Ef (eV)	PDOS (/atom)	PDOS (/atom)
	-12.7454	0	0
	-12.7354	0	0
	-12.7254	0	0
	-12.7154	0	0
	-12.7053	0	0
	-12.6953	0	0
	-12.6853	0	0
	-12.6753	0	0
	-12.6654	0	0
	-12.6554	0	0
	-12.6454	0	0
	-12.6354	0	0
	-12.6253	0	0
	-12.6153	0	0
	-12.6053	0	0
	-12.5953	0	0
	-12.5854	0	0
	-12.5754	0	0
	-12.5654	0	0
	-12.5554	0	0
	-12.5453	0	0
	-12.5353	0	0
	-12.5253	0	0
	-12.5153	0	0
	-12.5053	0	0
	-12.4954	0	0
	-12.4854	0	0
	-12.4754	0	0
	-12.4654	0	0
	-12.4553	0	0
	-12.4453	0	0
	-12.4353	0	0
	-12.4253	0	0
	-12.4154	0	0
	-12.4054	0	0
	-12.3954	0	0
	-12.3854	0	0
	-12.3753	0	0
	-12.3653	0	0
	-12.3553	0	0
	-12.3453	0	0
	-12.3354	0	0
	-12.3254	0	0
	-12.3154	0	0
	-12.3054	0	0
	-12.2953	0	0
	-12.2853	0	0
	-12.2753	0	0
	-12.2653	0	0
	-12.2553	0	0
	-12.2454	0	0
	-12.2354	0	0
	-12.2254	0	0
	-12.2154	0	0
	-12.2053	0	0
	-12.1953	0	0
	-12.1853	0	0
	-12.1753	0	0
	-12.1654	0	0
	-12.1554	0	0
	-12.1454	0	0
	-12.1354	0	0
	-12.1253	0	0
	-12.1153	0	0
	-12.1053	0	0
	-12.0953	0	0
	-12.0854	0	0
	-12.0754	0	0
	-12.0654	0	0
	-12.0554	0	0
	-12.0453	0	0
	-12.0353	0	0
	-12.0253	0	0
	-12.0153	0	0
	-12.0053	0	0
	-11.9954	0	0
	-11.9854	0	0
	-11.9754	0	0
	-11.9654	0	0
	-11.9553	0	0
	-11.9453	0	0
	-11.9353	0	0
	-11.9253	0	0
	-11.9154	0	0
	-11.9054	0	0
	-11.8954	0	0
	-11.8854	0	0
	-11.8753	0	0
	-11.8653	0	0
	-11.8553	0	0
	-11.8453	0	0
	-11.8354	0	0
	-11.8254	0	0
	-11.8154	0	0
	-11.8054	0	0
	-11.7953	0	0
	-11.7853	0	0
	-11.7753	0	0
	-11.7653	0	0
	-11.7553	0	0
	-11.7454	0	0
	-11.7354	0	0
	-11.7254	0	0
	-11.7154	0	0
	-11.7053	0	0
	-11.6953	0	0
	-11.6853	0	0
	-11.6753	0	0
	-11.6654	0	0
	-11.6554	0	0
	-11.6454	0	0
	-11.6354	0	0
	-11.6253	0	0
	-11.6153	0	0
	-11.6053	0	0
	-11.5953	0	0
	-11.5854	0	0
	-11.5754	0	0
	-11.5654	0	0
	-11.5554	0	0
	-11.5453	0	0
	-11.5353	0	0
	-11.5253	0	0
	-11.5153	0	0
	-11.5053	0	0
	-11.4954	0	0
	-11.4854	0	0
	-11.4754	0	0
	-11.4654	0	0
	-11.4553	0	0
	-11.4453	0	0
	-11.4353	0	0
	-11.4253	0	0
	-11.4154	0	0
	-11.4054	0	0
	-11.3954	0	0
	-11.3854	0	0
	-11.3753	0	0
	-11.3653	0	0
	-11.3553	0	0
	-11.3453	0	0
	-11.3354	0	0
	-11.3254	0	0
	-11.3154	0	0
	-11.3054	0	0
	-11.2953	0	0
	-11.2853	0	0
	-11.2753	0	0
	-11.2653	0	0
	-11.2553	0	0
	-11.2454	0	0
	-11.2354	0	0
	-11.2254	0	0
	-11.2154	0	0
	-11.2053	0	0
	-11.1953	0	0
	-11.1853	0	0
	-11.1753	0	0
	-11.1654	0	0
	-11.1554	0	0
	-11.1454	0	0
	-11.1354	0	0
	-11.1253	0	0
	-11.1153	0	0
	-11.1053	0	0
	-11.0953	0	0
	-11.0854	0	0
	-11.0754	0	0
	-11.0654	0	0
	-11.0554	0	0
	-11.0453	0	0
	-11.0353	0	0
	-11.0253	0	0
	-11.0153	0	0
	-11.0053	0	0
	-10.9954	0	0
	-10.9854	0	0
	-10.9754	0	0
	-10.9654	0	0
	-10.9553	0	0
	-10.9453	0	0
	-10.9353	0	0
	-10.9253	0	0
	-10.9154	0	0
	-10.9054	0	0
	-10.8954	0	0
	-10.8854	0	0
	-10.8753	0	0
	-10.8653	0	0
	-10.8553	0	0
	-10.8453	0	0
	-10.8354	0	0
	-10.8254	0	0
	-10.8154	0	0
	-10.8054	0	0
	-10.7953	0	0
	-10.7853	0	0
	-10.7753	0	0
	-10.7653	0	0
	-10.7553	0	0
	-10.7454	0	0
	-10.7354	0	0
	-10.7254	0	0
	-10.7154	0	0
	-10.7053	0	0
	-10.6953	0	0
	-10.6853	0	0
	-10.6753	0	0
	-10.6654	0	0
	-10.6554	0	0
	-10.6454	0	0
	-10.6354	0	0
	-10.6253	0	0
	-10.6153	0	0
	-10.6053	0	0
	-10.5953	0	0
	-10.5854	0	0
	-10.5754	0	0
	-10.5654	0	0
	-10.5554	0	0
	-10.5453	0	0
	-10.5353	0	0
	-10.5253	0	0
	-10.5153	0	0
	-10.5053	0	0
	-10.4954	0	0
	-10.4854	0	0
	-10.4754	0	0
	-10.4654	0	0
	-10.4553	0	0
	-10.4453	0	0
	-10.4353	0	0
	-10.4253	0	0
	-10.4154	0	0
	-10.4054	0	0
	-10.3954	0	0
	-10.3854	0	0
	-10.3753	0	0
	-10.3653	0	0
	-10.3553	0	0
	-10.3453	0	0
	-10.3354	0	0
	-10.3254	0	0
	-10.3154	0	0
	-10.3054	0	0
	-10.2953	0	0
	-10.2853	0	0
	-10.2753	0	0
	-10.2653	0	0
	-10.2553	0	0
	-10.2454	0	0
	-10.2354	0	0
	-10.2254	0	0
	-10.2154	0	0
	-10.2053	0	0
	-10.1953	0	0
	-10.1853	0	0
	-10.1753	0	0
	-10.1654	0	0
	-10.1554	0	0
	-10.1454	0	0
	-10.1354	0	0
	-10.1253	0	0
	-10.1153	0	0
	-10.1053	0	0
	-10.0953	0	0
	-10.0854	0	0
	-10.0754	0	0
	-10.0654	0	0
	-10.0554	0	0
	-10.0453	0	0
	-10.0353	0	0
	-10.0253	0	0
	-10.0153	0	0
	-10.0053	0	0
	-9.99535	0	0
	-9.98535	0	0
	-9.97535	0	0
	-9.96535	0	0
	-9.95535	0	0
	-9.94535	0	0
	-9.93535	0	0
	-9.92535	0	0
	-9.91535	0	0
	-9.90535	0	0
	-9.89535	0	0
	-9.88535	0	0
	-9.87535	0	0
	-9.86535	0	0
	-9.85535	0	0
	-9.84535	0	0
	-9.83535	0	0
	-9.82535	0	0
	-9.81535	0	0
	-9.80535	0	0
	-9.79535	0	0
	-9.78535	0	0
	-9.77535	0	0
	-9.76535	0	0
	-9.75535	0	0
	-9.74535	0	0
	-9.73535	0	0
	-9.72535	0	0
	-9.71535	0	0
	-9.70535	0	0
	-9.69535	0	0
	-9.68535	0	0
	-9.67535	0	0
	-9.66535	0	0
	-9.65535	0	0
	-9.64535	0	0
	-9.63535	0	0
	-9.62535	0	0
	-9.61535	0	0
	-9.60535	0	0
	-9.59535	0	0
	-9.58535	0	0
	-9.57535	0	0
	-9.56535	0	0
	-9.55535	0	0
	-9.54535	0	0
	-9.53535	0	0
	-9.52535	0	0
	-9.51535	0	0
	-9.50535	0	0
	-9.49535	0	0
	-9.48535	0	0
	-9.47535	0	0
	-9.46535	0	0
	-9.45535	0	0
	-9.44535	0	0
	-9.43535	0	0
	-9.42535	0	0
	-9.41535	0	0
	-9.40535	0	0
	-9.39535	0	0
	-9.38535	0	0
	-9.37535	0	0
	-9.36535	0	0
	-9.35535	0	0
	-9.34535	0	0
	-9.33535	0	0
	-9.32535	0	0
	-9.31535	0	0
	-9.30535	0	0
	-9.29535	0	0
	-9.28535	0	0
	-9.27535	0	0
	-9.26535	0	0
	-9.25535	0	0
	-9.24535	0	0
	-9.23535	0	0
	-9.22535	0	0
	-9.21535	0	0
	-9.20535	0	0
	-9.19535	0	0
	-9.18535	0	0
	-9.17535	0	0
	-9.16535	0	0
	-9.15535	0	0
	-9.14535	0	0
	-9.13535	0	0
	-9.12535	0	0
	-9.11535	0	0
	-9.10535	0	0
	-9.09535	0	0
	-9.08535	0	0
	-9.07535	0	0
	-9.06535	0	0
	-9.05535	0	0
	-9.04535	0	0
	-9.03535	0	0
	-9.02535	0	0
	-9.01535	0	0
	-9.00535	0	0
	-8.99535	0	0
	-8.98535	0	0
	-8.97535	0	0
	-8.96535	0	0
	-8.95535	0	0
	-8.94535	0	0
	-8.93535	0	0
	-8.92535	0	0
	-8.91535	0	0
	-8.90535	0	0
	-8.89535	0	0
	-8.88535	0	0
	-8.87535	0	0
	-8.86535	0	0
	-8.85535	0	0
	-8.84535	0	0
	-8.83535	0	0
	-8.82535	0	0
	-8.81535	0	0
	-8.80535	0	0
	-8.79535	0	0
	-8.78535	0	0
	-8.77535	0	0
	-8.76535	0	0
	-8.75535	0	0
	-8.74535	0	0
	-8.73535	0	0
	-8.72535	0	0
	-8.71535	0	0
	-8.70535	0	0
	-8.69535	0	0
	-8.68535	0	0
	-8.67535	0	0
	-8.66535	0	0
	-8.65535	0	0
	-8.64535	0	0
	-8.63535	0	0
	-8.62535	0	0
	-8.61535	0	0
	-8.60535	0	0
	-8.59535	0	0
	-8.58535	0	0
	-8.57535	0	0
	-8.56535	0	0
	-8.55535	0	0
	-8.54535	0	0
	-8.53535	0	0
	-8.52535	0	0
	-8.51535	0	0
	-8.50535	0	0
	-8.49535	0	0
	-8.48535	0	0
	-8.47535	0	0
	-8.46535	0	0
	-8.45535	0	0
	-8.44535	0	0
	-8.43535	0	0
	-8.42535	0	0
	-8.41535	0	0
	-8.40535	0	0
	-8.39535	0	0
	-8.38535	0	0
	-8.37535	0	0
	-8.36535	0	0
	-8.35535	0	0
	-8.34535	0	0
	-8.33535	0	0
	-8.32535	0	0
	-8.31535	0	0
	-8.30535	0	0
	-8.29535	0	0
	-8.28535	0	0
	-8.27535	0	0
	-8.26535	0	0
	-8.25535	0	0
	-8.24535	0	0
	-8.23535	0	0
	-8.22535	0	0
	-8.21535	0	0
	-8.20535	0	0
	-8.19535	0	0
	-8.18535	0	0
	-8.17535	0	0
	-8.16535	0	0
	-8.15535	0	0
	-8.14535	0	0
	-8.13535	0	0
	-8.12535	0	0
	-8.11535	0	0
	-8.10535	0	0
	-8.09535	0	0
	-8.08535	0	0
	-8.07535	0	0
	-8.06535	0	0
	-8.05535	0	0
	-8.04535	0	0
	-8.03535	0	0
	-8.02535	0	0
	-8.01535	0	0
	-8.00535	0	0
	-7.99535	0	0
	-7.98535	0	0
	-7.97535	0	0
	-7.96535	0	0
	-7.95535	0	0
	-7.94535	0	0
	-7.93535	0	0
	-7.92535	0	0
	-7.91535	0	0
	-7.90535	0	0
	-7.89535	0	-4.6547e-19
	-7.88535	0	-4.6547e-19
	-7.87535	0	-3.66191e-18
	-7.86535	0	-8.75843e-18
	-7.85535	0	-2.91399e-17
	-7.84535	0	-8.79514e-17
	-7.83535	0	-2.6326e-16
	-7.82535	0	-7.68914e-16
	-7.81535	0	-2.20507e-15
	-7.80535	0	-6.19409e-15
	-7.79535	0	-1.70645e-14
	-7.78535	0	-4.60926e-14
	-7.77535	0	-1.22074e-13
	-7.76535	0	-3.16954e-13
	-7.75535	0	-8.06955e-13
	-7.74535	4.10452e-17	-2.01411e-12
	-7.73535	9.06294e-17	-4.92916e-12
	-7.72535	3.05652e-16	-1.18276e-11
	-7.71535	9.29476e-16	-2.78249e-11
	-7.70535	2.81504e-15	-6.41885e-11
	-7.69535	8.35106e-15	-1.45186e-10
	-7.68535	2.44091e-14	-3.22032e-10
	-7.67535	6.97174e-14	-7.00236e-10
	-7.66535	1.95453e-13	-1.49319e-09
	-7.65535	5.37131e-13	-3.12208e-09
	-7.64535	1.44738e-12	-6.40057e-09
	-7.63535	3.82405e-12	-1.28669e-08
	-7.62535	9.90536e-12	-2.53644e-08
	-7.61535	2.51594e-11	-4.90383e-08
	-7.60535	6.26577e-11	-9.29656e-08
	-7.59535	1.53011e-10	-1.72843e-07
	-7.58535	3.66409e-10	-3.15127e-07
	-7.57535	8.60324e-10	-5.63464e-07
	-7.56535	1.98083e-09	-9.88124e-07
	-7.55535	4.4727e-09	-1.69955e-06
	-7.54535	9.90337e-09	-2.86709e-06
	-7.53535	2.15043e-08	-4.74438e-06
	-7.52535	4.57889e-08	-7.70043e-06
	-7.51535	9.56306e-08	-1.22599e-05
	-7.50535	1.95869e-07	-1.91487e-05
	-7.49535	3.93424e-07	-2.93422e-05
	-7.48535	7.75172e-07	-4.41112e-05
	-7.47535	1.49805e-06	-6.50659e-05
	-7.46535	2.83955e-06	-9.41767e-05
	-7.45535	5.28007e-06	-0.000133762
	-7.44535	9.63119e-06	-0.000186467
	-7.43535	1.72347e-05	-0.000255105
	-7.42535	3.02588e-05	-0.000342644
	-7.41535	5.21198e-05	-0.000451708
	-7.40535	8.81015e-05	-0.00058472
	-7.39535	0.000146118	-0.000743263
	-7.38535	0.000237833	-0.000927898
	-7.37535	0.000379925	-0.00114
	-7.36535	0.000595781	-0.00137
	-7.35535	0.000917169	-0.00162
	-7.34535	0.00139	-0.00189
	-7.33535	0.00206	-0.00216
	-7.32535	0.003	-0.00244
	-7.31535	0.00429	-0.00271
	-7.30535	0.00604	-0.00296
	-7.29535	0.00834	-0.00319
	-7.28535	0.01133	-0.00339
	-7.27535	0.01512	-0.00357
	-7.26535	0.01986	-0.00371
	-7.25535	0.02564	-0.00383
	-7.24535	0.03257	-0.00393
	-7.23535	0.04073	-0.00401
	-7.22535	0.05015	-0.00408
	-7.21535	0.06081	-0.00414
	-7.20535	0.07266	-0.0042
	-7.19535	0.08561	-0.00427
	-7.18535	0.09948	-0.00434
	-7.17535	0.11409	-0.00441
	-7.16535	0.1292	-0.00448
	-7.15535	0.14459	-0.00455
	-7.14535	0.16001	-0.00459
	-7.13535	0.17521	-0.00461
	-7.12535	0.19001	-0.00461
	-7.11535	0.20424	-0.00457
	-7.10535	0.21785	-0.00451
	-7.09535	0.2307	-0.00443
	-7.08535	0.24291	-0.00433
	-7.07535	0.25459	-0.00423
	-7.06535	0.26585	-0.00414
	-7.05535	0.27695	-0.00407
	-7.04535	0.2881	-0.00405
	-7.03535	0.29961	-0.00408
	-7.02535	0.31183	-0.00417
	-7.01535	0.32503	-0.00433
	-7.00535	0.3394	-0.00455
	-6.99535	0.35514	-0.00483
	-6.98535	0.37239	-0.00516
	-6.97535	0.39099	-0.00552
	-6.96535	0.41086	-0.00588
	-6.95535	0.43163	-0.00624
	-6.94535	0.45297	-0.00656
	-6.93535	0.47416	-0.00683
	-6.92535	0.49462	-0.00703
	-6.91535	0.51375	-0.00715
	-6.90535	0.53069	-0.00718
	-6.89535	0.54503	-0.00711
	-6.88535	0.55621	-0.00694
	-6.87535	0.56396	-0.00668
	-6.86535	0.56813	-0.00633
	-6.85535	0.56889	-0.00592
	-6.84535	0.56655	-0.00545
	-6.83535	0.56154	-0.00494
	-6.82535	0.55439	-0.00441
	-6.81535	0.54586	-0.00388
	-6.80535	0.53644	-0.00335
	-6.79535	0.52673	-0.00286
	-6.78535	0.51708	-0.00239
	-6.77535	0.50786	-0.00197
	-6.76535	0.4991	-0.0016
	-6.75535	0.49088	-0.00128
	-6.74535	0.48311	-0.001
	-6.73535	0.47569	-0.000771191
	-6.72535	0.46854	-0.000584143
	-6.71535	0.4617	-0.000434808
	-6.70535	0.45537	-0.000317953
	-6.69535	0.44971	-0.000228406
	-6.68535	0.44539	-0.000161156
	-6.67535	0.44285	-0.000111681
	-6.66535	0.44279	-7.59927e-05
	-6.65535	0.44606	-5.07727e-05
	-6.64535	0.45326	-3.33005e-05
	-6.63535	0.46513	-2.14419e-05
	-6.62535	0.48205	-1.35524e-05
	-6.61535	0.50416	-8.40633e-06
	-6.60535	0.53156	-5.11755e-06
	-6.59535	0.56374	-3.05703e-06
	-6.58535	0.60016	-1.79222e-06
	-6.57535	0.63987	-1.03085e-06
	-6.56535	0.68179	-5.81789e-07
	-6.55535	0.7247	-3.22179e-07
	-6.54535	0.76718	-1.75009e-07
	-6.53535	0.8079	-9.32706e-08
	-6.52535	0.8456	-4.87593e-08
	-6.51535	0.87916	-2.50068e-08
	-6.50535	0.90771	-1.25802e-08
	-6.49535	0.93039	-6.20771e-09
	-6.48535	0.94702	-3.00435e-09
	-6.47535	0.95722	-1.42628e-09
	-6.46535	0.9614	-6.64127e-10
	-6.45535	0.95979	-3.03286e-10
	-6.44535	0.95327	-1.35833e-10
	-6.43535	0.94268	-5.96707e-11
	-6.42535	0.92929	-2.57023e-11
	-6.41535	0.91447	-1.08591e-11
	-6.40535	0.89976	-4.49953e-12
	-6.39535	0.8867	-1.82826e-12
	-6.38535	0.87672	-7.28405e-13
	-6.37535	0.87126	-2.84608e-13
	-6.36535	0.87164	-1.09047e-13
	-6.35535	0.87865	-4.09778e-14
	-6.34535	0.8928	-1.50979e-14
	-6.33535	0.91416	-5.45552e-15
	-6.32535	0.94234	-1.93154e-15
	-6.31535	0.97662	-6.73228e-16
	-6.30535	1.01554	-2.27421e-16
	-6.29535	1.05761	-7.67319e-17
	-6.28535	1.10094	-2.48204e-17
	-6.27535	1.14355	-8.23911e-18
	-6.26535	1.18342	-2.95228e-18
	-6.25535	1.21887	-1.82667e-19
	-6.24535	1.24828	0
	-6.23535	1.27059	0
	-6.22535	1.28543	0
	-6.21535	1.29248	0
	-6.20535	1.29244	0
	-6.19535	1.28613	0
	-6.18535	1.27506	0
	-6.17535	1.26062	0
	-6.16535	1.24436	0
	-6.15535	1.22782	0
	-6.14535	1.212	0
	-6.13535	1.19765	0
	-6.12535	1.18503	0
	-6.11535	1.17373	0
	-6.10535	1.16296	0
	-6.09535	1.1519	0
	-6.08535	1.13904	0
	-6.07535	1.12345	0
	-6.06535	1.10406	0
	-6.05535	1.08033	0
	-6.04535	1.05193	0
	-6.03535	1.01947	0
	-6.02535	0.98393	0
	-6.01535	0.94681	0
	-6.00535	0.9098	0
	-5.99535	0.87514	0
	-5.98535	0.84502	0
	-5.97535	0.8217	0
	-5.96535	0.80729	0
	-5.95535	0.80341	0
	-5.94535	0.81149	0
	-5.93535	0.83261	0
	-5.92535	0.86698	0
	-5.91535	0.91451	0
	-5.90535	0.97457	0
	-5.89535	1.04562	0
	-5.88535	1.12593	-5.84068e-18
	-5.87535	1.21287	-1.46321e-17
	-5.86535	1.30356	-5.26267e-17
	-5.85535	1.39488	-1.54928e-16
	-5.84535	1.4834	-4.64839e-16
	-5.83535	1.5659	-1.38281e-15
	-5.82535	1.63942	-4.02247e-15
	-5.81535	1.7014	-1.14785e-14
	-5.80535	1.75028	-3.20788e-14
	-5.79535	1.78483	-8.78591e-14
	-5.78535	1.8051	-2.35967e-13
	-5.77535	1.81178	-6.21259e-13
	-5.76535	1.8064	-1.60341e-12
	-5.75535	1.79124	-4.05579e-12
	-5.74535	1.76878	-1.00563e-11
	-5.73535	1.74166	-2.44459e-11
	-5.72535	1.71263	-5.82521e-11
	-5.71535	1.68386	-1.36056e-10
	-5.70535	1.65724	-3.11555e-10
	-5.69535	1.63388	-6.99335e-10
	-5.68535	1.61416	-1.53865e-09
	-5.67535	1.59791	-3.319e-09
	-5.66535	1.58406	-7.01864e-09
	-5.65535	1.57133	-1.45488e-08
	-5.64535	1.55775	-2.95672e-08
	-5.63535	1.5414	-5.89115e-08
	-5.62535	1.52035	-1.15087e-07
	-5.61535	1.49293	-2.20379e-07
	-5.60535	1.45789	-4.13775e-07
	-5.59535	1.41449	-7.61748e-07
	-5.58535	1.36288	-1.37493e-06
	-5.57535	1.3037	-2.43404e-06
	-5.56535	1.23808	-4.22494e-06
	-5.55535	1.16812	-7.19244e-06
	-5.54535	1.09602	-1.20074e-05
	-5.53535	1.02431	-1.96647e-05
	-5.52535	0.9557	-3.15903e-05
	-5.51535	0.89279	-4.9789e-05
	-5.50535	0.83776	-7.69942e-05
	-5.49535	0.79269	-0.000116857
	-5.48535	0.75887	-0.000174068
	-5.47535	0.73725	-0.000254526
	-5.46535	0.72846	-0.000365517
	-5.45535	0.73255	-0.000515553
	-5.44535	0.7492	-0.000714401
	-5.43535	0.77787	-0.000973031
	-5.42535	0.81788	-0.0013
	-5.41535	0.86823	-0.00171
	-5.40535	0.92807	-0.00222
	-5.39535	0.99602	-0.00283
	-5.38535	1.07057	-0.00356
	-5.37535	1.15036	-0.0044
	-5.36535	1.23323	-0.00536
	-5.35535	1.31706	-0.00644
	-5.34535	1.39932	-0.00763
	-5.33535	1.47749	-0.00893
	-5.32535	1.54891	-0.01031
	-5.31535	1.61104	-0.01176
	-5.30535	1.66191	-0.01326
	-5.29535	1.6996	-0.01478
	-5.28535	1.7233	-0.01629
	-5.27535	1.73248	-0.01777
	-5.26535	1.72759	-0.0192
	-5.25535	1.70961	-0.02057
	-5.24535	1.67992	-0.02187
	-5.23535	1.64068	-0.02309
	-5.22535	1.59374	-0.02426
	-5.21535	1.54142	-0.02538
	-5.20535	1.48554	-0.0265
	-5.19535	1.42762	-0.02764
	-5.18535	1.36914	-0.02885
	-5.17535	1.31078	-0.03015
	-5.16535	1.25318	-0.03158
	-5.15535	1.1966	-0.03315
	-5.14535	1.14116	-0.03486
	-5.13535	1.08692	-0.03672
	-5.12535	1.03388	-0.03871
	-5.11535	0.98227	-0.04079
	-5.10535	0.93226	-0.04295
	-5.09535	0.88416	-0.04515
	-5.08535	0.83855	-0.04735
	-5.07535	0.7959	-0.04953
	-5.06535	0.75687	-0.05168
	-5.05535	0.72208	-0.05376
	-5.04535	0.69232	-0.05578
	-5.03535	0.66812	-0.05773
	-5.02535	0.65034	-0.05959
	-5.01535	0.63962	-0.06135
	-5.00535	0.63648	-0.06302
	-4.99535	0.64162	-0.06457
	-4.98535	0.65553	-0.06597
	-4.97535	0.6786	-0.06721
	-4.96535	0.71101	-0.06828
	-4.95535	0.75266	-0.06915
	-4.94535	0.80325	-0.06984
	-4.93535	0.86202	-0.07035
	-4.92535	0.92806	-0.07071
	-4.91535	0.9999	-0.07094
	-4.90535	1.07587	-0.07111
	-4.89535	1.15378	-0.07126
	-4.88535	1.23137	-0.07146
	-4.87535	1.30616	-0.07175
	-4.86535	1.37561	-0.07218
	-4.85535	1.4372	-0.07278
	-4.84535	1.48869	-0.07354
	-4.83535	1.52817	-0.07447
	-4.82535	1.55424	-0.07553
	-4.81535	1.566	-0.07669
	-4.80535	1.56325	-0.07792
	-4.79535	1.54645	-0.07916
	-4.78535	1.51681	-0.08038
	-4.77535	1.47586	-0.08158
	-4.76535	1.42571	-0.08276
	-4.75535	1.36873	-0.08396
	-4.74535	1.30713	-0.08523
	-4.73535	1.24343	-0.08663
	-4.72535	1.17934	-0.08827
	-4.71535	1.11676	-0.09023
	-4.70535	1.05672	-0.09258
	-4.69535	1.00012	-0.09541
	-4.68535	0.94718	-0.09878
	-4.67535	0.89803	-0.10271
	-4.66535	0.8525	-0.10719
	-4.65535	0.81038	-0.1122
	-4.64535	0.77137	-0.11769
	-4.63535	0.73519	-0.12356
	-4.62535	0.70191	-0.12972
	-4.61535	0.67146	-0.13606
	-4.60535	0.644	-0.1425
	-4.59535	0.61988	-0.14892
	-4.58535	0.59932	-0.15526
	-4.57535	0.58272	-0.1615
	-4.56535	0.57033	-0.16761
	-4.55535	0.56246	-0.17361
	-4.54535	0.5594	-0.17953
	-4.53535	0.56129	-0.1854
	-4.52535	0.56819	-0.19124
	-4.51535	0.58034	-0.19707
	-4.50535	0.59771	-0.20284
	-4.49535	0.62024	-0.20852
	-4.48535	0.64785	-0.21393
	-4.47535	0.68027	-0.21893
	-4.46535	0.71702	-0.22334
	-4.45535	0.75749	-0.22688
	-4.44535	0.80092	-0.22942
	-4.43535	0.8462	-0.23071
	-4.42535	0.892	-0.23062
	-4.41535	0.93713	-0.22903
	-4.40535	0.98004	-0.22595
	-4.39535	1.01914	-0.22144
	-4.38535	1.05303	-0.21563
	-4.37535	1.08056	-0.20875
	-4.36535	1.10065	-0.20109
	-4.35535	1.11262	-0.19295
	-4.34535	1.11632	-0.18463
	-4.33535	1.11159	-0.17651
	-4.32535	1.09902	-0.16888
	-4.31535	1.07923	-0.16199
	-4.30535	1.0534	-0.15607
	-4.29535	1.02256	-0.15126
	-4.28535	0.98822	-0.14766
	-4.27535	0.9515	-0.1453
	-4.26535	0.9138	-0.14416
	-4.25535	0.87627	-0.1442
	-4.24535	0.83983	-0.14529
	-4.23535	0.80537	-0.14735
	-4.22535	0.77341	-0.15025
	-4.21535	0.74455	-0.15384
	-4.20535	0.71886	-0.15802
	-4.19535	0.69647	-0.16266
	-4.18535	0.67723	-0.16767
	-4.17535	0.66095	-0.17295
	-4.16535	0.64731	-0.1784
	-4.15535	0.63585	-0.18396
	-4.14535	0.62608	-0.18955
	-4.13535	0.61747	-0.19506
	-4.12535	0.60945	-0.20043
	-4.11535	0.60145	-0.20555
	-4.10535	0.59305	-0.21034
	-4.09535	0.58382	-0.2147
	-4.08535	0.57356	-0.21856
	-4.07535	0.56191	-0.22183
	-4.06535	0.54896	-0.22448
	-4.05535	0.53475	-0.22647
	-4.04535	0.51933	-0.22781
	-4.03535	0.50315	-0.22858
	-4.02535	0.48638	-0.22881
	-4.01535	0.46947	-0.22866
	-4.00535	0.45268	-0.22825
	-3.99535	0.43636	-0.22778
	-3.98535	0.42082	-0.22743
	-3.97535	0.40615	-0.22736
	-3.96535	0.39258	-0.22781
	-3.95535	0.38005	-0.22896
	-3.94535	0.36859	-0.23087
	-3.93535	0.35804	-0.23375
	-3.92535	0.34837	-0.23756
	-3.91535	0.33939	-0.24235
	-3.90535	0.33108	-0.24798
	-3.89535	0.32334	-0.25434
	-3.88535	0.31623	-0.26127
	-3.87535	0.30974	-0.26848
	-3.86535	0.30403	-0.27577
	-3.85535	0.29919	-0.28286
	-3.84535	0.29542	-0.28942
	-3.83535	0.29276	-0.29537
	-3.82535	0.29127	-0.30043
	-3.81535	0.29102	-0.30456
	-3.80535	0.29184	-0.30774
	-3.79535	0.29358	-0.31007
	-3.78535	0.29602	-0.31167
	-3.77535	0.29883	-0.31275
	-3.76535	0.30163	-0.31358
	-3.75535	0.304	-0.3144
	-3.74535	0.30565	-0.31549
	-3.73535	0.30617	-0.31698
	-3.72535	0.30532	-0.319
	-3.71535	0.3029	-0.32158
	-3.70535	0.29885	-0.32458
	-3.69535	0.29319	-0.32781
	-3.68535	0.28614	-0.33097
	-3.67535	0.27789	-0.33369
	-3.66535	0.2689	-0.33568
	-3.65535	0.25958	-0.33657
	-3.64535	0.25042	-0.3361
	-3.63535	0.24201	-0.33415
	-3.62535	0.23485	-0.33077
	-3.61535	0.2294	-0.32615
	-3.60535	0.22609	-0.32069
	-3.59535	0.22517	-0.31485
	-3.58535	0.22681	-0.30932
	-3.57535	0.23098	-0.30472
	-3.56535	0.23752	-0.30186
	-3.55535	0.24613	-0.30128
	-3.54535	0.2564	-0.30356
	-3.53535	0.26783	-0.30898
	-3.52535	0.27981	-0.31771
	-3.51535	0.29179	-0.32952
	-3.50535	0.30319	-0.34409
	-3.49535	0.31356	-0.36076
	-3.48535	0.32244	-0.37874
	-3.47535	0.3296	-0.39697
	-3.46535	0.33486	-0.41451
	-3.45535	0.33823	-0.43022
	-3.44535	0.33988	-0.44329
	-3.43535	0.33998	-0.4529
	-3.42535	0.33903	-0.45849
	-3.41535	0.33743	-0.45975
	-3.40535	0.33573	-0.45666
	-3.39535	0.33451	-0.44934
	-3.38535	0.33431	-0.43836
	-3.37535	0.33561	-0.42421
	-3.36535	0.33884	-0.40757
	-3.35535	0.34432	-0.3893
	-3.34535	0.35216	-0.3701
	-3.33535	0.36238	-0.35075
	-3.32535	0.37485	-0.33195
	-3.31535	0.38926	-0.31431
	-3.30535	0.40517	-0.29834
	-3.29535	0.42202	-0.28448
	-3.28535	0.43935	-0.27307
	-3.27535	0.4564	-0.26433
	-3.26535	0.47262	-0.25839
	-3.25535	0.48752	-0.2554
	-3.24535	0.50071	-0.2553
	-3.23535	0.51175	-0.25803
	-3.22535	0.52055	-0.26339
	-3.21535	0.52715	-0.27109
	-3.20535	0.53144	-0.28082
	-3.19535	0.53375	-0.29218
	-3.18535	0.53428	-0.30467
	-3.17535	0.53343	-0.3178
	-3.16535	0.53139	-0.33102
	-3.15535	0.52857	-0.34385
	-3.14535	0.5251	-0.35576
	-3.13535	0.52123	-0.36649
	-3.12535	0.51711	-0.37555
	-3.11535	0.51275	-0.38276
	-3.10535	0.50817	-0.388
	-3.09535	0.50335	-0.3912
	-3.08535	0.49826	-0.39241
	-3.07535	0.49293	-0.39171
	-3.06535	0.48738	-0.38933
	-3.05535	0.48169	-0.38544
	-3.04535	0.47581	-0.38029
	-3.03535	0.47	-0.37416
	-3.02535	0.46431	-0.36734
	-3.01535	0.45891	-0.36007
	-3.00535	0.45389	-0.35261
	-2.99535	0.44949	-0.34526
	-2.98535	0.44572	-0.3382
	-2.97535	0.4427	-0.33163
	-2.96535	0.44039	-0.32579
	-2.95535	0.43895	-0.32077
	-2.94535	0.43825	-0.31663
	-2.93535	0.43818	-0.3134
	-2.92535	0.43871	-0.31115
	-2.91535	0.43965	-0.30971
	-2.90535	0.44078	-0.30899
	-2.89535	0.44203	-0.30882
	-2.88535	0.44314	-0.30896
	-2.87535	0.44403	-0.3093
	-2.86535	0.44433	-0.30958
	-2.85535	0.44399	-0.30963
	-2.84535	0.44264	-0.30924
	-2.83535	0.44027	-0.30838
	-2.82535	0.43663	-0.30685
	-2.81535	0.43163	-0.30467
	-2.80535	0.42507	-0.30182
	-2.79535	0.41693	-0.29831
	-2.78535	0.40719	-0.29419
	-2.77535	0.39588	-0.28954
	-2.76535	0.38316	-0.28433
	-2.75535	0.36915	-0.27864
	-2.74535	0.35416	-0.2725
	-2.73535	0.33854	-0.26588
	-2.72535	0.32262	-0.25879
	-2.71535	0.30672	-0.25125
	-2.70535	0.29125	-0.24321
	-2.69535	0.27657	-0.23473
	-2.68535	0.26293	-0.2258
	-2.67535	0.25059	-0.21647
	-2.66535	0.23979	-0.20683
	-2.65535	0.23056	-0.19695
	-2.64535	0.22301	-0.18694
	-2.63535	0.21714	-0.17694
	-2.62535	0.21291	-0.16708
	-2.61535	0.21022	-0.15745
	-2.60535	0.2089	-0.14819
	-2.59535	0.20876	-0.1394
	-2.58535	0.20954	-0.13121
	-2.57535	0.21096	-0.12369
	-2.56535	0.21273	-0.11693
	-2.55535	0.21454	-0.11099
	-2.54535	0.21614	-0.10593
	-2.53535	0.21729	-0.10175
	-2.52535	0.21783	-0.09848
	-2.51535	0.2177	-0.09608
	-2.50535	0.21691	-0.09451
	-2.49535	0.21555	-0.09369
	-2.48535	0.21377	-0.09352
	-2.47535	0.21182	-0.09388
	-2.46535	0.20992	-0.09462
	-2.45535	0.2083	-0.09559
	-2.44535	0.20721	-0.09666
	-2.43535	0.2068	-0.09766
	-2.42535	0.20719	-0.09849
	-2.41535	0.20846	-0.09904
	-2.40535	0.21059	-0.09925
	-2.39535	0.21356	-0.09905
	-2.38535	0.2173	-0.09845
	-2.37535	0.22164	-0.09743
	-2.36535	0.2265	-0.09604
	-2.35535	0.23169	-0.09432
	-2.34535	0.23708	-0.09234
	-2.33535	0.24249	-0.09014
	-2.32535	0.24775	-0.08783
	-2.31535	0.2527	-0.08545
	-2.30535	0.25725	-0.08308
	-2.29535	0.26119	-0.08076
	-2.28535	0.26444	-0.07853
	-2.27535	0.26695	-0.07645
	-2.26535	0.26869	-0.07451
	-2.25535	0.2697	-0.07273
	-2.24535	0.27007	-0.07111
	-2.23535	0.26984	-0.06964
	-2.22535	0.26925	-0.06828
	-2.21535	0.26847	-0.06704
	-2.20535	0.26762	-0.06588
	-2.19535	0.26694	-0.06478
	-2.18535	0.2666	-0.06374
	-2.17535	0.26664	-0.06273
	-2.16535	0.26721	-0.06177
	-2.15535	0.26836	-0.06085
	-2.14535	0.27006	-0.05999
	-2.13535	0.27229	-0.05921
	-2.12535	0.275	-0.05851
	-2.11535	0.27817	-0.05792
	-2.10535	0.28166	-0.05745
	-2.09535	0.28539	-0.05709
	-2.08535	0.28932	-0.05684
	-2.07535	0.29327	-0.0567
	-2.06535	0.29723	-0.05661
	-2.05535	0.30109	-0.05658
	-2.04535	0.30477	-0.05654
	-2.03535	0.30823	-0.05647
	-2.02535	0.31139	-0.05633
	-2.01535	0.31427	-0.05608
	-2.00535	0.31678	-0.0557
	-1.99535	0.31901	-0.05517
	-1.98535	0.32094	-0.05451
	-1.97535	0.32267	-0.0537
	-1.96535	0.32427	-0.05278
	-1.95535	0.32591	-0.05178
	-1.94535	0.32759	-0.05072
	-1.93535	0.32953	-0.04963
	-1.92535	0.3318	-0.04855
	-1.91535	0.33446	-0.0475
	-1.90535	0.33763	-0.04652
	-1.89535	0.34132	-0.0456
	-1.88535	0.34552	-0.04474
	-1.87535	0.35022	-0.04396
	-1.86535	0.35533	-0.04323
	-1.85535	0.36072	-0.04256
	-1.84535	0.36629	-0.04191
	-1.83535	0.37179	-0.0413
	-1.82535	0.37711	-0.04069
	-1.81535	0.38207	-0.04008
	-1.80535	0.38633	-0.03945
	-1.79535	0.38985	-0.03881
	-1.78535	0.39238	-0.03814
	-1.77535	0.39375	-0.03741
	-1.76535	0.39388	-0.03665
	-1.75535	0.39271	-0.03583
	-1.74535	0.39016	-0.03494
	-1.73535	0.38629	-0.034
	-1.72535	0.38122	-0.03299
	-1.71535	0.37503	-0.03192
	-1.70535	0.3679	-0.0308
	-1.69535	0.36016	-0.02965
	-1.68535	0.35198	-0.02848
	-1.67535	0.34367	-0.02732
	-1.66535	0.33541	-0.02619
	-1.65535	0.32759	-0.02513
	-1.64535	0.32028	-0.02415
	-1.63535	0.31372	-0.02328
	-1.62535	0.30799	-0.02254
	-1.61535	0.30314	-0.02194
	-1.60535	0.29913	-0.02149
	-1.59535	0.29594	-0.02119
	-1.58535	0.29339	-0.02104
	-1.57535	0.29141	-0.02103
	-1.56535	0.28979	-0.02115
	-1.55535	0.28831	-0.02136
	-1.54535	0.28689	-0.02167
	-1.53535	0.28522	-0.02204
	-1.52535	0.28328	-0.02246
	-1.51535	0.28085	-0.02291
	-1.50535	0.27788	-0.02338
	-1.49535	0.2743	-0.02387
	-1.48535	0.27003	-0.02435
	-1.47535	0.26504	-0.02483
	-1.46535	0.25943	-0.0253
	-1.45535	0.25314	-0.02574
	-1.44535	0.24623	-0.02615
	-1.43535	0.23888	-0.02652
	-1.42535	0.23108	-0.02682
	-1.41535	0.22291	-0.02704
	-1.40535	0.21456	-0.02716
	-1.39535	0.20614	-0.02718
	-1.38535	0.19773	-0.02708
	-1.37535	0.18952	-0.02685
	-1.36535	0.18157	-0.0265
	-1.35535	0.17402	-0.02604
	-1.34535	0.16695	-0.02549
	-1.33535	0.16044	-0.02488
	-1.32535	0.15451	-0.02425
	-1.31535	0.1492	-0.02363
	-1.30535	0.14449	-0.02308
	-1.29535	0.14033	-0.02264
	-1.28535	0.13665	-0.02236
	-1.27535	0.13337	-0.0223
	-1.26535	0.13035	-0.02248
	-1.25535	0.12747	-0.02294
	-1.24535	0.12463	-0.0237
	-1.23535	0.12168	-0.02476
	-1.22535	0.11852	-0.02609
	-1.21535	0.11509	-0.02767
	-1.20535	0.11135	-0.02944
	-1.19535	0.10727	-0.03134
	-1.18535	0.1029	-0.03325
	-1.17535	0.09831	-0.03511
	-1.16535	0.09358	-0.0368
	-1.15535	0.08883	-0.03825
	-1.14535	0.08416	-0.03937
	-1.13535	0.07972	-0.04011
	-1.12535	0.07558	-0.04043
	-1.11535	0.07184	-0.04034
	-1.10535	0.06857	-0.03984
	-1.09535	0.06581	-0.039
	-1.08535	0.06359	-0.03788
	-1.07535	0.06191	-0.03659
	-1.06535	0.06077	-0.03522
	-1.05535	0.06016	-0.03388
	-1.04535	0.06005	-0.03267
	-1.03535	0.06045	-0.03168
	-1.02535	0.06131	-0.03097
	-1.01535	0.0626	-0.03062
	-1.00535	0.0643	-0.03063
	-0.99535	0.06635	-0.031
	-0.98535	0.0687	-0.03172
	-0.97535	0.07128	-0.03276
	-0.96535	0.07401	-0.03404
	-0.95535	0.07681	-0.0355
	-0.94535	0.0796	-0.03707
	-0.93535	0.08232	-0.03868
	-0.92535	0.08491	-0.04027
	-0.91535	0.08732	-0.04176
	-0.90535	0.08953	-0.04312
	-0.89535	0.09152	-0.0443
	-0.88535	0.09329	-0.04528
	-0.87535	0.09484	-0.04603
	-0.86535	0.09616	-0.04653
	-0.85535	0.09724	-0.04679
	-0.84535	0.09807	-0.0468
	-0.83535	0.09859	-0.04656
	-0.82535	0.0988	-0.04608
	-0.81535	0.09862	-0.04538
	-0.80535	0.09804	-0.04447
	-0.79535	0.09702	-0.04338
	-0.78535	0.09556	-0.04215
	-0.77535	0.09363	-0.04079
	-0.76535	0.09128	-0.03936
	-0.75535	0.08853	-0.03789
	-0.74535	0.08547	-0.03641
	-0.73535	0.08216	-0.03496
	-0.72535	0.0787	-0.03356
	-0.71535	0.07517	-0.03224
	-0.70535	0.07167	-0.03101
	-0.69535	0.06829	-0.02985
	-0.68535	0.06511	-0.02879
	-0.67535	0.0622	-0.02779
	-0.66535	0.05961	-0.02685
	-0.65535	0.05741	-0.02594
	-0.64535	0.05563	-0.02507
	-0.63535	0.0543	-0.0242
	-0.62535	0.05345	-0.02335
	-0.61535	0.0531	-0.02251
	-0.60535	0.05325	-0.02168
	-0.59535	0.05389	-0.02089
	-0.58535	0.05501	-0.02014
	-0.57535	0.05659	-0.01946
	-0.56535	0.05857	-0.01887
	-0.55535	0.06087	-0.01839
	-0.54535	0.06342	-0.01803
	-0.53535	0.0661	-0.01779
	-0.52535	0.0688	-0.01767
	-0.51535	0.0714	-0.01766
	-0.50535	0.07377	-0.01775
	-0.49535	0.07578	-0.01791
	-0.48535	0.07733	-0.01812
	-0.47535	0.07832	-0.01834
	-0.46535	0.07869	-0.01856
	-0.45535	0.07841	-0.01874
	-0.44535	0.07746	-0.01886
	-0.43535	0.07588	-0.0189
	-0.42535	0.07371	-0.01884
	-0.41535	0.07107	-0.01867
	-0.40535	0.06804	-0.01838
	-0.39535	0.06475	-0.01796
	-0.38535	0.06135	-0.01741
	-0.37535	0.05796	-0.01674
	-0.36535	0.05473	-0.01596
	-0.35535	0.05176	-0.01507
	-0.34535	0.04917	-0.01409
	-0.33535	0.04703	-0.01305
	-0.32535	0.0454	-0.01195
	-0.31535	0.04429	-0.01084
	-0.30535	0.0437	-0.00972
	-0.29535	0.0436	-0.00862
	-0.28535	0.04393	-0.00756
	-0.27535	0.04461	-0.00656
	-0.26535	0.04556	-0.00562
	-0.25535	0.04667	-0.00477
	-0.24535	0.04783	-0.004
	-0.23535	0.04898	-0.00332
	-0.22535	0.05001	-0.00272
	-0.21535	0.05087	-0.00221
	-0.20535	0.05151	-0.00177
	-0.19535	0.0519	-0.0014
	-0.18535	0.05204	-0.0011
	-0.17535	0.05195	-0.000850502
	-0.16535	0.05164	-0.000650094
	-0.15535	0.05117	-0.000490537
	-0.14535	0.05058	-0.000365396
	-0.13535	0.04993	-0.000268533
	-0.12535	0.04926	-0.000194644
	-0.11535	0.04862	-0.000139077
	-0.10535	0.04803	-9.79348e-05
	-0.09535	0.04749	-6.79497e-05
	-0.08535	0.047	-4.64199e-05
	-0.07535	0.04653	-3.12208e-05
	-0.06535	0.04603	-2.06668e-05
	-0.05535	0.04547	-1.3458e-05
	-0.04535	0.04476	-8.61974e-06
	-0.03535	0.04388	-5.42868e-06
	-0.02535	0.04275	-3.36064e-06
	-0.01535	0.04136	-2.045e-06
	-0.00535	0.03968	-1.22267e-06
	0.00465	0.03773	-7.18148e-07
	0.01465	0.03553	-4.14299e-07
	0.02465	0.03312	-2.34726e-07
	0.03465	0.03057	-1.30592e-07
	0.04465	0.02793	-7.13328e-08
	0.05465	0.02527	-3.82489e-08
	0.06465	0.02266	-2.01283e-08
	0.07465	0.02016	-1.03964e-08
	0.08465	0.0178	-5.26933e-09
	0.09465	0.01563	-2.62042e-09
	0.10465	0.01365	-1.27882e-09
	0.11465	0.01188	-6.12229e-10
	0.12465	0.01031	-2.87511e-10
	0.13465	0.00895	-1.32432e-10
	0.14465	0.00779	-5.98445e-11
	0.15465	0.0068	-2.65225e-11
	0.16465	0.00599	-1.15285e-11
	0.17465	0.00534	-4.91448e-12
	0.18465	0.00485	-2.05451e-12
	0.19465	0.00451	-8.42182e-13
	0.20465	0.00432	-3.38526e-13
	0.21465	0.00428	-1.33459e-13
	0.22465	0.00437	-5.15736e-14
	0.23465	0.0046	-1.95458e-14
	0.24465	0.00497	-7.26173e-15
	0.25465	0.00545	-2.64662e-15
	0.26465	0.00605	-9.46023e-16
	0.27465	0.00676	-3.31823e-16
	0.28465	0.00756	-1.13811e-16
	0.29465	0.00844	-3.74793e-17
	0.30465	0.0094	-1.2802e-17
	0.31465	0.01042	-3.65769e-18
	0.32465	0.01147	-1.82851e-18
	0.33465	0.01255	0
	0.34465	0.01363	0
	0.35465	0.01469	0
	0.36465	0.01569	0
	0.37465	0.0166	0
	0.38465	0.01739	0
	0.39465	0.01803	0
	0.40465	0.01848	0
	0.41465	0.0187	0
	0.42465	0.01869	0
	0.43465	0.01843	0
	0.44465	0.01791	0
	0.45465	0.01715	0
	0.46465	0.01618	0
	0.47465	0.01502	0
	0.48465	0.01372	0
	0.49465	0.01233	0
	0.50465	0.0109	0
	0.51465	0.00947	0
	0.52465	0.00809	0
	0.53465	0.00679	0
	0.54465	0.00562	0
	0.55465	0.00459	0
	0.56465	0.00372	0
	0.57465	0.00302	0
	0.58465	0.00252	0
	0.59465	0.00223	0
	0.60465	0.00218	0
	0.61465	0.00242	0
	0.62465	0.00301	0
	0.63465	0.00405	0
	0.64465	0.00566	0
	0.65465	0.00801	0
	0.66465	0.01128	0
	0.67465	0.0157	0
	0.68465	0.02152	0
	0.69465	0.029	0
	0.70465	0.0384	0
	0.71465	0.04996	0
	0.72465	0.06386	0
	0.73465	0.08019	0
	0.74465	0.09898	0
	0.75465	0.12008	0
	0.76465	0.14332	0
	0.77465	0.16824	0
	0.78465	0.19441	0
	0.79465	0.22123	0
	0.80465	0.24801	0
	0.81465	0.27416	0
	0.82465	0.29902	0
	0.83465	0.32207	0
	0.84465	0.34283	0
	0.85465	0.36115	0
	0.86465	0.37693	0
	0.87465	0.39029	0
	0.88465	0.40156	0
	0.89465	0.41113	0
	0.90465	0.41958	0
	0.91465	0.42742	0
	0.92465	0.43525	0
	0.93465	0.44339	0
	0.94465	0.45217	0
	0.95465	0.46163	0
	0.96465	0.47169	0
	0.97465	0.48191	0
	0.98465	0.49184	0
	0.99465	0.50087	0
	1.00465	0.50842	0
	1.01465	0.51388	0
	1.02465	0.51695	0
	1.03465	0.51752	0
	1.04465	0.51579	0
	1.05465	0.51213	0
	1.06465	0.5075	0
	1.07465	0.50272	0
	1.08465	0.49888	0
	1.09465	0.49707	0
	1.10465	0.49832	0
	1.11465	0.50327	0
	1.12465	0.51252	0
	1.13465	0.52598	0
	1.14465	0.54362	0
	1.15465	0.56462	0
	1.16465	0.58842	0
	1.17465	0.61385	0
	1.18465	0.63983	0
	1.19465	0.66542	0
	1.20465	0.68964	0
	1.21465	0.71178	0
	1.22465	0.73137	0
	1.23465	0.74824	0
	1.24465	0.76249	0
	1.25465	0.77437	0
	1.26465	0.78439	0
	1.27465	0.79316	0
	1.28465	0.80132	0
	1.29465	0.8094	0
	1.30465	0.81805	0
	1.31465	0.82763	0
	1.32465	0.8383	0
	1.33465	0.85017	0
	1.34465	0.86283	0
	1.35465	0.87621	0
	1.36465	0.88948	0
	1.37465	0.90201	0
	1.38465	0.91315	0
	1.39465	0.92213	0
	1.40465	0.92819	0
	1.41465	0.93093	0
	1.42465	0.92984	0
	1.43465	0.92489	0
	1.44465	0.9161	0
	1.45465	0.90401	0
	1.46465	0.88902	0
	1.47465	0.8721	0
	1.48465	0.85416	0
	1.49465	0.83615	0
	1.50465	0.81913	0
	1.51465	0.80378	0
	1.52465	0.79088	0
	1.53465	0.78072	0
	1.54465	0.77354	0
	1.55465	0.76909	0
	1.56465	0.76707	0
	1.57465	0.76678	0
	1.58465	0.76767	0
	1.59465	0.76876	0
	1.60465	0.76945	0
	1.61465	0.76882	0
	1.62465	0.76652	0
	1.63465	0.76206	0
	1.64465	0.75522	0
	1.65465	0.74588	0
	1.66465	0.73426	0
	1.67465	0.72053	0
	1.68465	0.70498	0
	1.69465	0.6881	0
	1.70465	0.67022	0
	1.71465	0.65185	0
	1.72465	0.6335	0
	1.73465	0.61545	0
	1.74465	0.59816	0
	1.75465	0.58193	0
	1.76465	0.56717	0
	1.77465	0.55409	0
	1.78465	0.543	0
	1.79465	0.53406	0
	1.80465	0.5274	0
	1.81465	0.5232	0
	1.82465	0.52145	0
	1.83465	0.52199	0
	1.84465	0.52481	0
	1.85465	0.52964	0
	1.86465	0.53625	0
	1.87465	0.54441	0
	1.88465	0.55383	0
	1.89465	0.5642	0
	1.90465	0.57534	0
	1.91465	0.58709	0
	1.92465	0.59943	0
	1.93465	0.6121	0
	1.94465	0.62511	0
	1.95465	0.63856	0
	1.96465	0.65216	0
	1.97465	0.66584	0
	1.98465	0.67911	0
	1.99465	0.69156	0
	2.00465	0.70255	0
	2.01465	0.71138	0
	2.02465	0.71716	0
	2.03465	0.71914	0
	2.04465	0.71666	-1.37095e-16
	2.05465	0.70919	-4.12377e-16
	2.06465	0.69646	-9.60821e-16
	2.07465	0.6784	-3.36626e-15
	2.08465	0.65539	-1.0514e-14
	2.09465	0.6278	-3.15439e-14
	2.10465	0.59641	-9.29889e-14
	2.11465	0.56208	-2.688e-13
	2.12465	0.52564	-7.62255e-13
	2.13465	0.48795	-2.1197e-12
	2.14465	0.44989	-5.77934e-12
	2.15465	0.41218	-1.54486e-11
	2.16465	0.37524	-4.04891e-11
	2.17465	0.33955	-1.0405e-10
	2.18465	0.30541	-2.62199e-10
	2.19465	0.27298	-6.47869e-10
	2.20465	0.24236	-1.56943e-09
	2.21465	0.21362	-3.7288e-09
	2.22465	0.18679	-8.68546e-09
	2.23465	0.16191	-1.98388e-08
	2.24465	0.13902	-4.44367e-08
	2.25465	0.1181	-9.76004e-08
	2.26465	0.09923	-2.10193e-07
	2.27465	0.08237	-4.43997e-07
	2.28465	0.06749	-9.19524e-07
	2.29465	0.05456	-1.86754e-06
	2.30465	0.04348	-3.71984e-06
	2.31465	0.03415	-7.26601e-06
	2.32465	0.02642	-1.3917e-05
	2.33465	0.02011	-2.61451e-05
	2.34465	0.01507	-4.81702e-05
	2.35465	0.01111	-8.70327e-05
	2.36465	0.00806	-0.000154223
	2.37465	0.00574	-0.000268016
	2.38465	0.00402	-0.000456804
	2.39465	0.00277	-0.000763654
	2.40465	0.00188	-0.00125
	2.41465	0.00125	-0.00201
	2.42465	0.000814317	-0.00318
	2.43465	0.000522422	-0.00491
	2.44465	0.000329171	-0.00746
	2.45465	0.000203703	-0.0111
	2.46465	0.000123771	-0.0162
	2.47465	7.38546e-05	-0.0232
	2.48465	4.32631e-05	-0.0326
	2.49465	2.48836e-05	-0.04493
	2.50465	1.40499e-05	-0.06073
	2.51465	7.78672e-06	-0.08055
	2.52465	4.23619e-06	-0.10482
	2.53465	2.26224e-06	-0.13379
	2.54465	1.18567e-06	-0.16759
	2.55465	6.09894e-07	-0.20601
	2.56465	3.07908e-07	-0.24842
	2.57465	1.52539e-07	-0.29408
	2.58465	7.41633e-08	-0.34163
	2.59465	3.53823e-08	-0.38957
	2.60465	1.65599e-08	-0.43621
	2.61465	7.6071e-09	-0.4797
	2.62465	3.42766e-09	-0.5181
	2.63465	1.51566e-09	-0.54991
	2.64465	6.57443e-10	-0.57376
	2.65465	2.79777e-10	-0.5889
	2.66465	1.16804e-10	-0.5948
	2.67465	4.78283e-11	-0.59183
	2.68465	1.92118e-11	-0.58054
	2.69465	7.57098e-12	-0.56222
	2.70465	2.92627e-12	-0.53828
	2.71465	1.10935e-12	-0.51041
	2.72465	4.12503e-13	-0.48033
	2.73465	1.50462e-13	-0.44967
	2.74465	5.37486e-14	-0.41994
	2.75465	1.88205e-14	-0.39231
	2.76465	6.62369e-15	-0.36779
	2.77465	2.21561e-15	-0.34706
	2.78465	6.57837e-16	-0.33053
	2.79465	2.19261e-16	-0.31858
	2.80465	6.52262e-17	-0.31137
	2.81465	3.0808e-17	-0.30903
	2.82465	0	-0.31181
	2.83465	0	-0.31989
	2.84465	0	-0.33366
	2.85465	0	-0.35346
	2.86465	0	-0.37988
	2.87465	0	-0.41326
	2.88465	0	-0.45406
	2.89465	0	-0.50246
	2.90465	0	-0.55857
	2.91465	0	-0.62206
	2.92465	0	-0.69233
	2.93465	0	-0.76846
	2.94465	0	-0.84915
	2.95465	0	-0.93265
	2.96465	0	-1.0171
	2.97465	0	-1.10054
	2.98465	0	-1.1808
	2.99465	0	-1.25581
	3.00465	0	-1.3238
	3.01465	0	-1.3834
	3.02465	0	-1.43318
	3.03465	0	-1.47247
	3.04465	0	-1.5008
	3.05465	0	-1.51807
	3.06465	0	-1.52445
	3.07465	0	-1.52027
	3.08465	0	-1.50653
	3.09465	0	-1.48351
	3.10465	0	-1.45253
	3.11465	0	-1.41434
	3.12465	0	-1.37
	3.13465	0	-1.32112
	3.14465	0	-1.26889
	3.15465	0	-1.21495
	3.16465	0	-1.16104
	3.17465	0	-1.10929
	3.18465	0	-1.06154
	3.19465	0	-1.01997
	3.20465	0	-0.9867
	3.21465	0	-0.96372
	3.22465	0	-0.95299
	3.23465	0	-0.95607
	3.24465	0	-0.97456
	3.25465	0	-1.00963
	3.26465	0	-1.06245
	3.27465	0	-1.13368
	3.28465	0	-1.22414
	3.29465	0	-1.33412
	3.30465	0	-1.46394
	3.31465	0	-1.61343
	3.32465	0	-1.78193
	3.33465	0	-1.96868
	3.34465	0	-2.17184
	3.35465	0	-2.38903
	3.36465	0	-2.61753
	3.37465	0	-2.85272
	3.38465	0	-3.09083
	3.39465	0	-3.32615
	3.40465	0	-3.55304
	3.41465	0	-3.7658
	3.42465	0	-3.95913
	3.43465	0	-4.12707
	3.44465	0	-4.2656
	3.45465	0	-4.3709
	3.46465	0	-4.44145
	3.47465	0	-4.47523
	3.48465	0	-4.4734
	3.49465	0	-4.4374
	3.50465	0	-4.36935
	3.51465	0	-4.2742
	3.52465	0	-4.15573
	3.53465	0	-4.01868
	3.54465	0	-3.8677
	3.55465	0	-3.70753
	3.56465	0	-3.54315
	3.57465	0	-3.37835
	3.58465	0	-3.21645
	3.59465	0	-3.06087
	3.60465	0	-2.9144
	3.61465	0	-2.7797
	3.62465	0	-2.66003
	3.63465	0	-2.55705
	3.64465	0	-2.47385
	3.65465	0	-2.41265
	3.66465	0	-2.37578
	3.67465	0	-2.36517
	3.68465	0	-2.38253
	3.69465	0	-2.4288
	3.70465	0	-2.5041
	3.71465	0	-2.6079
	3.72465	0	-2.73868
	3.73465	0	-2.8932
	3.74465	0	-3.06772
	3.75465	0	-3.258
	3.76465	0	-3.45867
	3.77465	0	-3.66261
	3.78465	0	-3.86391
	3.79465	0	-4.0555
	3.80465	0	-4.23159
	3.81465	0	-4.38558
	3.82465	0	-4.51295
	3.83465	0	-4.60857
	3.84465	0	-4.66981
	3.85465	0	-4.69482
	3.86465	0	-4.68361
	3.87465	0	-4.63582
	3.88465	0	-4.55446
	3.89465	0	-4.44195
	3.90465	0	-4.30053
	3.91465	0	-4.13666
	3.92465	0	-3.95363
	3.93465	0	-3.75528
	3.94465	0	-3.54755
	3.95465	0	-3.33475
	3.96465	0	-3.1207
	3.97465	0	-2.90995
	3.98465	0	-2.70635
	3.99465	0	-2.51273
	4.00465	0	-2.3321
	4.01465	0	-2.16662
	4.02465	0	-2.01797
	4.03465	0	-1.88733
	4.04465	0	-1.77505
	4.05465	0	-1.68098
	4.06465	0	-1.6045
	4.07465	0	-1.54419
	4.08465	0	-1.49855
	4.09465	0	-1.46526
	4.10465	0	-1.44221
	4.11465	0	-1.42695
	4.12465	0	-1.41703
	4.13465	0	-1.41018
	4.14465	0	-1.40443
	4.15465	0	-1.39785
	4.16465	0	-1.3892
	4.17465	0	-1.37729
	4.18465	0	-1.3616
	4.19465	0	-1.34175
	4.20465	0	-1.31789
	4.21465	0	-1.29011
	4.22465	0	-1.2589
	4.23465	0	-1.225
	4.24465	2.67068e-19	-1.18898
	4.25465	3.98605e-19	-1.15149
	4.26465	1.46676e-18	-1.11353
	4.27465	4.66345e-18	-1.07566
	4.28465	1.43928e-17	-1.03873
	4.29465	4.27835e-17	-1.00353
	4.30465	1.25147e-16	-0.9707
	4.31465	3.59465e-16	-0.94103
	4.32465	1.01216e-15	-0.91509
	4.33465	2.79269e-15	-0.89345
	4.34465	7.55367e-15	-0.87656
	4.35465	2.00262e-14	-0.8648
	4.36465	5.20495e-14	-0.8583
	4.37465	1.32599e-13	-0.85724
	4.38465	3.3112e-13	-0.86151
	4.39465	8.10533e-13	-0.87087
	4.40465	1.94482e-12	-0.8851
	4.41465	4.5743e-12	-0.90367
	4.42465	1.05462e-11	-0.92614
	4.43465	2.38349e-11	-0.95173
	4.44465	5.27998e-11	-0.97973
	4.45465	1.14653e-10	-1.00928
	4.46465	2.44043e-10	-1.03928
	4.47465	5.0923e-10	-1.06861
	4.48465	1.04153e-09	-1.09607
	4.49465	2.0882e-09	-1.12026
	4.50465	4.10438e-09	-1.14039
	4.51465	7.90553e-09	-1.15452
	4.52465	1.49298e-08	-1.16203
	4.53465	2.76343e-08	-1.1618
	4.54465	5.01403e-08	-1.15342
	4.55465	8.91793e-08	-1.13685
	4.56465	1.55485e-07	-1.11234
	4.57465	2.65714e-07	-1.08019
	4.58465	4.45143e-07	-1.04188
	4.59465	7.30903e-07	-0.99845
	4.60465	1.17651e-06	-0.95186
	4.61465	1.85628e-06	-0.90332
	4.62465	2.87116e-06	-0.85453
	4.63465	4.35312e-06	-0.80674
	4.64465	6.46877e-06	-0.76121
	4.65465	9.42345e-06	-0.71862
	4.66465	1.34561e-05	-0.67929
	4.67465	1.88348e-05	-0.64343
	4.68465	2.58417e-05	-0.61074
	4.69465	3.47587e-05	-0.58084
	4.70465	4.58258e-05	-0.55319
	4.71465	5.92168e-05	-0.52704
	4.72465	7.50162e-05	-0.50195
	4.73465	9.3148e-05	-0.47725
	4.74465	0.000113383	-0.45261
	4.75465	0.00013528	-0.42769
	4.76465	0.00015822	-0.40248
	4.77465	0.0001814	-0.3769
	4.78465	0.000203847	-0.35116
	4.79465	0.000224548	-0.32542
	4.80465	0.000242478	-0.30005
	4.81465	0.000256681	-0.27527
	4.82465	0.000266327	-0.2514
	4.83465	0.000270893	-0.22867
	4.84465	0.000270081	-0.2073
	4.85465	0.000264034	-0.18738
	4.86465	0.000253082	-0.16898
	4.87465	0.000237878	-0.15215
	4.88465	0.000219352	-0.13679
	4.89465	0.000198592	-0.12289
	4.90465	0.000176704	-0.11028
	4.91465	0.000154879	-0.09893
	4.92465	0.000134256	-0.08868
	4.93465	0.000115856	-0.07947
	4.94465	0.000100589	-0.07121
	4.95465	8.9266e-05	-0.06386
	4.96465	8.25848e-05	-0.05738
	4.97465	8.11523e-05	-0.05174
	4.98465	8.5473e-05	-0.04692
	4.99465	9.5958e-05	-0.04291
	5.00465	0.000112911	-0.03967
	5.01465	0.000136478	-0.03718
	5.02465	0.000166599	-0.0354
	5.03465	0.00020293	-0.03427
	5.04465	0.000244792	-0.03374
	5.05465	0.000291103	-0.03372
	5.06465	0.00034045	-0.03415
	5.07465	0.000391005	-0.03492
	5.08465	0.000440588	-0.03596
	5.09465	0.000486888	-0.03718
	5.10465	0.000527623	-0.03847
	5.11465	0.000560525	-0.03978
	5.12465	0.00058377	-0.041
	5.13465	0.00059599	-0.04208
	5.14465	0.00059647	-0.04293
	5.15465	0.000585152	-0.0435
	5.16465	0.00056276	-0.04375
	5.17465	0.00053047	-0.04364
	5.18465	0.000490197	-0.04316
	5.19465	0.000443963	-0.04229
	5.20465	0.000394195	-0.04106
	5.21465	0.000343105	-0.03948
	5.22465	0.00029271	-0.0376
	5.23465	0.00024479	-0.03546
	5.24465	0.000200662	-0.03314
	5.25465	0.000161245	-0.03067
	5.26465	0.000127013	-0.02815
	5.27465	9.80668e-05	-0.02561
	5.28465	7.422e-05	-0.02312
	5.29465	5.507e-05	-0.02073
	5.30465	4.00522e-05	-0.01847
	5.31465	2.85585e-05	-0.01637
	5.32465	1.99708e-05	-0.01445
	5.33465	1.37086e-05	-0.01271
	5.34465	9.25902e-06	-0.01115
	5.35465	6.1956e-06	-0.00977
	5.36465	4.18267e-06	-0.00854
	5.37465	2.97645e-06	-0.00746
	5.38465	2.42618e-06	-0.00651
	5.39465	2.4732e-06	-0.00566
	5.40465	3.15683e-06	-0.00491
	5.41465	4.62563e-06	-0.00424
	5.42465	7.15715e-06	-0.00363
	5.43465	1.11794e-05	-0.00309
	5.44465	1.7308e-05	-0.00261
	5.45465	2.63778e-05	-0.00217
	5.46465	3.9471e-05	-0.00179
	5.47465	5.79365e-05	-0.00146
	5.48465	8.33985e-05	-0.00117
	5.49465	0.000117725	-0.000924226
	5.50465	0.000162945	-0.000719854
	5.51465	0.000221145	-0.000553048
	5.52465	0.000294282	-0.000420354
	5.53465	0.000383975	-0.000318454
	5.54465	0.00049132	-0.000244223
	5.55465	0.000616433	-0.00019511
	5.56465	0.000758352	-0.000169625
	5.57465	0.000914807	-0.000167419
	5.58465	0.00108	-0.000189576
	5.59465	0.00126	-0.000238845
	5.60465	0.00143	-0.00031963
	5.61465	0.00159	-0.000438018
	5.62465	0.00174	-0.000601637
	5.63465	0.00187	-0.000819203
	5.64465	0.00197	-0.0011
	5.65465	0.00203	-0.00145
	5.66465	0.00206	-0.00189
	5.67465	0.00205	-0.00241
	5.68465	0.00201	-0.00303
	5.69465	0.00193	-0.00374
	5.70465	0.00183	-0.00453
	5.71465	0.00171	-0.00539
	5.72465	0.00159	-0.00631
	5.73465	0.00146	-0.00727
	5.74465	0.00135	-0.00822
	5.75465	0.00125	-0.00915
	5.76465	0.00118	-0.01002
	5.77465	0.00113	-0.01079
	5.78465	0.00112	-0.01143
	5.79465	0.00113	-0.01193
	5.80465	0.00116	-0.01227
	5.81465	0.00122	-0.01244
	5.82465	0.00129	-0.01245
	5.83465	0.00136	-0.01231
	5.84465	0.00143	-0.01206
	5.85465	0.00149	-0.0117
	5.86465	0.00153	-0.0113
	5.87465	0.00156	-0.01087
	5.88465	0.00155	-0.01046
	5.89465	0.00153	-0.01009
	5.90465	0.00148	-0.00978
	5.91465	0.00141	-0.00954
	5.92465	0.00133	-0.00937
	5.93465	0.00124	-0.00926
	5.94465	0.00114	-0.0092
	5.95465	0.00106	-0.00916
	5.96465	0.00098557	-0.00912
	5.97465	0.000931097	-0.00906
	5.98465	0.000899767	-0.00894
	5.99465	0.00089442	-0.00876
	6.00465	0.00091588	-0.0085
	6.01465	0.000963405	-0.00817
	6.02465	0.00103	-0.00776
	6.03465	0.00112	-0.0073
	6.04465	0.00123	-0.00679
	6.05465	0.00134	-0.00628
	6.06465	0.00146	-0.00578
	6.07465	0.00157	-0.00532
	6.08465	0.00168	-0.00493
	6.09465	0.00177	-0.00463
	6.10465	0.00186	-0.00445
	6.11465	0.00194	-0.00439
	6.12465	0.00201	-0.00446
	6.13465	0.00208	-0.00466
	6.14465	0.00215	-0.00498
	6.15465	0.00223	-0.00541
	6.16465	0.00231	-0.00594
	6.17465	0.00241	-0.00654
	6.18465	0.00251	-0.00719
	6.19465	0.00261	-0.00788
	6.20465	0.00272	-0.00859
	6.21465	0.00281	-0.00929
	6.22465	0.0029	-0.00997
	6.23465	0.00295	-0.01063
	6.24465	0.00298	-0.01125
	6.25465	0.00298	-0.01184
	6.26465	0.00295	-0.01237
	6.27465	0.00288	-0.01285
	6.28465	0.0028	-0.01327
	6.29465	0.00269	-0.01362
	6.30465	0.00259	-0.01389
	6.31465	0.00251	-0.01406
	6.32465	0.00244	-0.01412
	6.33465	0.00242	-0.01405
	6.34465	0.00245	-0.01386
	6.35465	0.00254	-0.01352
	6.36465	0.00268	-0.01304
	6.37465	0.00289	-0.01244
	6.38465	0.00314	-0.01173
	6.39465	0.00344	-0.01094
	6.40465	0.00375	-0.0101
	6.41465	0.00408	-0.00925
	6.42465	0.00439	-0.00844
	6.43465	0.00468	-0.00772
	6.44465	0.00492	-0.00713
	6.45465	0.0051	-0.00671
	6.46465	0.00521	-0.0065
	6.47465	0.00525	-0.00652
	6.48465	0.00523	-0.0068
	6.49465	0.00515	-0.00732
	6.50465	0.00502	-0.00808
	6.51465	0.00486	-0.00907
	6.52465	0.00468	-0.01024
	6.53465	0.00449	-0.01155
	6.54465	0.0043	-0.01294
	6.55465	0.00412	-0.01435
	6.56465	0.00397	-0.01571
	6.57465	0.00383	-0.01695
	6.58465	0.00372	-0.01803
	6.59465	0.00363	-0.01888
	6.60465	0.00355	-0.01949
	6.61465	0.0035	-0.01983
	6.62465	0.00346	-0.0199
	6.63465	0.00344	-0.01973
	6.64465	0.00346	-0.01933
	6.65465	0.0035	-0.01876
	6.66465	0.00359	-0.01807
	6.67465	0.00373	-0.01732
	6.68465	0.00392	-0.01657
	6.69465	0.00418	-0.01588
	6.70465	0.0045	-0.01529
	6.71465	0.00489	-0.01484
	6.72465	0.00533	-0.01457
	6.73465	0.00583	-0.01449
	6.74465	0.00637	-0.0146
	6.75465	0.00693	-0.0149
	6.76465	0.00749	-0.01535
	6.77465	0.00804	-0.01594
	6.78465	0.00855	-0.01662
	6.79465	0.00902	-0.01734
	6.80465	0.00941	-0.01808
	6.81465	0.00972	-0.01878
	6.82465	0.00993	-0.01942
	6.83465	0.01004	-0.01997
	6.84465	0.01005	-0.02042
	6.85465	0.00995	-0.02076
	6.86465	0.00974	-0.02101
	6.87465	0.00944	-0.02117
	6.88465	0.00906	-0.02128
	6.89465	0.0086	-0.02136
	6.90465	0.00808	-0.02144
	6.91465	0.00752	-0.02156
	6.92465	0.00692	-0.02173
	6.93465	0.00632	-0.02198
	6.94465	0.00572	-0.02232
	6.95465	0.00514	-0.02274
	6.96465	0.0046	-0.02324
	6.97465	0.00412	-0.0238
	6.98465	0.00369	-0.02438
	6.99465	0.00334	-0.02494
	7.00465	0.00306	-0.02544
	7.01465	0.00287	-0.02582
	7.02465	0.00278	-0.02605
	7.03465	0.00278	-0.02606
	7.04465	0.00287	-0.02583
	7.05465	0.00306	-0.02533
	7.06465	0.00336	-0.02457
	7.07465	0.00374	-0.02354
	7.08465	0.00422	-0.02229
	7.09465	0.00478	-0.02085
	7.10465	0.00542	-0.01928
	7.11465	0.00611	-0.01765
	7.12465	0.00684	-0.01602
	7.13465	0.0076	-0.01448
	7.14465	0.00834	-0.01308
	7.15465	0.00906	-0.0119
	7.16465	0.00973	-0.01098
	7.17465	0.01032	-0.01038
	7.18465	0.01083	-0.01011
	7.19465	0.01124	-0.01022
	7.20465	0.01156	-0.01069
	7.21465	0.01178	-0.01153
	7.22465	0.01191	-0.01272
[truncated: 2 more rows]

## Sheet: Figure 2a
Figure 2a	Mixing enthalpy (∆Hmix) values were calculated considering all possible Na and their vacancy configurations for Na[Li0.25Mn0.75]O2
	x	∆Hmix (eV)	x	∆Hmix (eV)	x	∆Hmix (eV)
	0	0	0	0	0.125	-0.10799
	0.125	-0.10799	0.25	-0.32564	0.375	-0.36284
	0.125	-0.10799	0.5	-0.48512	0.625	-0.33607
	0.125	-0.10799	0.875	-0.21453	0.75	-0.28954
	0.125	-0.10799	1	0
	0.125	-0.07014
	0.125	-0.07014
	0.125	-0.07013
	0.125	-0.07013
	0.25	-0.32564
	0.25	-0.32549
	0.25	-0.29704
	0.25	-0.29704
	0.25	-0.28495
	0.25	-0.28495
	0.25	-0.2849
	0.25	-0.2847
	0.25	-0.28466
	0.25	-0.28456
	0.25	-0.28456
	0.25	-0.28431
	0.25	-0.27647
	0.25	-0.27634
	0.25	-0.27593
	0.25	-0.27497
	0.25	-0.27483
	0.25	-0.2476
	0.25	-0.2476
	0.25	-0.2383
	0.25	-0.23811
	0.25	-0.22305
	0.25	-0.2227
	0.25	-0.21006
	0.25	-0.20829
	0.25	-0.20406
	0.25	-0.17539
	0.25	-0.1753
	0.375	-0.36284
	0.375	-0.36284
	0.375	-0.36284
	0.375	-0.36284
	0.375	-0.35275
	0.375	-0.35274
	0.375	-0.35254
	0.375	-0.35254
	0.375	-0.35165
	0.375	-0.35165
	0.375	-0.35156
	0.375	-0.35041
	0.375	-0.34867
	0.375	-0.34867
	0.375	-0.34867
	0.375	-0.34867
	0.375	-0.32753
	0.375	-0.32752
	0.375	-0.32752
	0.375	-0.32752
	0.375	-0.32501
	0.375	-0.32501
	0.375	-0.32501
	0.375	-0.32499
	0.375	-0.31969
	0.375	-0.31872
	0.375	-0.31872
	0.375	-0.31872
	0.375	-0.31872
	0.375	-0.31721
	0.375	-0.31628
	0.375	-0.31621
	0.375	-0.31157
	0.375	-0.31157
	0.375	-0.31157
	0.375	-0.31157
	0.375	-0.29054
	0.375	-0.29039
	0.375	-0.29007
	0.375	-0.29007
	0.375	-0.28965
	0.375	-0.28905
	0.375	-0.28904
	0.375	-0.28901
	0.375	-0.25658
	0.375	-0.25656
	0.375	-0.25654
	0.375	-0.25633
	0.375	-0.16831
	0.375	-0.1683
	0.375	-0.1683
	0.375	-0.1683
	0.375	-0.13985
	0.375	-0.13982
	0.375	-0.13976
	0.375	-0.13968
	0.5	-0.48512
	0.5	-0.40203
	0.5	-0.38953
	0.5	-0.38953
	0.5	-0.38953
	0.5	-0.38953
	0.5	-0.38752
	0.5	-0.38752
	0.5	-0.38752
	0.5	-0.38752
	0.5	-0.38489
	0.5	-0.38488
	0.5	-0.38044
	0.5	-0.38044
	0.5	-0.37714
	0.5	-0.37714
	0.5	-0.35095
	0.5	-0.3507
	0.5	-0.35069
	0.5	-0.35069
	0.5	-0.35067
	0.5	-0.35009
	0.5	-0.34987
	0.5	-0.33019
	0.5	-0.33019
	0.5	-0.32528
	0.5	-0.32524
	0.5	-0.319
	0.5	-0.319
	0.5	-0.319
	0.5	-0.319
	0.5	-0.3169
	0.5	-0.31686
	0.5	-0.31678
	0.5	-0.3167
	0.5	-0.29143
	0.5	-0.29143
	0.5	-0.29143
	0.5	-0.29142
	0.5	-0.29142
	0.5	-0.29142
	0.5	-0.29142
	0.5	-0.29141
	0.5	-0.28812
	0.5	-0.28811
	0.5	-0.28811
	0.5	-0.28341
	0.5	-0.28166
	0.5	-0.28165
	0.5	-0.28165
	0.5	-0.28164
	0.5	-0.26181
	0.5	-0.25918
	0.5	-0.25917
	0.5	-0.25912
	0.5	-0.25912
	0.5	-0.25193
	0.5	-0.2519
	0.5	-0.2519
	0.5	-0.2519
	0.5	-0.21956
	0.5	-0.21956
	0.5	-0.21956
	0.5	-0.21956
	0.5	-0.21929
	0.5	-0.21929
	0.5	-0.21928
	0.5	-0.21928
	0.5	-0.06307
	0.5	-0.06306
	0.625	-0.33607
	0.625	-0.33607
	0.625	-0.33607
	0.625	-0.33607
	0.625	-0.3346
	0.625	-0.3346
	0.625	-0.3346
	0.625	-0.3346
	0.625	-0.33069
	0.625	-0.33069
	0.625	-0.33069
	0.625	-0.33069
	0.625	-0.32944
	0.625	-0.32944
	0.625	-0.32944
	0.625	-0.32944
	0.625	-0.29683
	0.625	-0.29683
	0.625	-0.29683
	0.625	-0.29682
	0.625	-0.29538
	0.625	-0.29538
	0.625	-0.29538
	0.625	-0.29538
	0.625	-0.29468
	0.625	-0.29468
	0.625	-0.29468
	0.625	-0.29468
	0.625	-0.29209
	0.625	-0.29209
	0.625	-0.29209
	0.625	-0.29209
	0.625	-0.29113
	0.625	-0.29113
	0.625	-0.29113
	0.625	-0.29113
	0.625	-0.26291
	0.625	-0.26275
	0.625	-0.26275
	0.625	-0.26273
	0.625	-0.26029
	0.625	-0.26029
	0.625	-0.26028
	0.625	-0.26028
	0.625	-0.22687
	0.625	-0.22683
	0.625	-0.22683
	0.625	-0.22683
	0.625	-0.1999
	0.625	-0.19986
	0.625	-0.19971
	0.625	-0.19959
	0.625	-0.16101
	0.625	-0.16101
	0.625	-0.16101
	0.625	-0.16101
	0.75	-0.28954
	0.75	-0.28929
	0.75	-0.27679
	0.75	-0.27674
	0.75	-0.27665
	0.75	-0.24987
	0.75	-0.24986
	0.75	-0.24983
	0.75	-0.24981
	0.75	-0.24901
	0.75	-0.24901
	0.75	-0.24901
	0.75	-0.24901
	0.75	-0.24562
	0.75	-0.24522
	0.75	-0.24342
	0.75	-0.2434
	0.75	-0.222
	0.75	-0.22189
	0.75	-0.22171
	0.75	-0.22136
	0.75	-0.22132
	0.75	-0.20626
	0.75	-0.20625
	0.75	-0.18981
	0.75	-0.18979
	0.75	-0.16975
	0.75	-0.1226
	0.875	-0.21453
	0.875	-0.21394
	0.875	-0.16495
	0.875	-0.14054
	0.875	-0.14052
	0.875	-0.14048
	0.875	-0.14038
	0.875	-0.066
	1	0

## Sheet: Figure 2b
Figure 2b	Mixing enthalpy (∆Hmix) values were calculated considering all possible Na and their vacancy configurations for Zn-doped Na[Li0.25Mn0.75]O2
	x	∆Hmix (eV)	x	∆Hmix (eV)	x	∆Hmix (eV)
	0	0	0	0	0.125	-0.12452
	0.125	-0.12452	0.25	-0.27094	0.625	-0.28285
	0.125	-0.12438	0.375	-0.34924
	0.125	-0.12266	0.5	-0.41548
	0.125	-0.12266	0.75	-0.25033
	0.125	-0.09678	0.875	-0.14048
	0.125	-0.09673	1	0
	0.125	-0.08844
	0.125	-0.08831
	0.25	-0.27094
	0.25	-0.27091
	0.25	-0.2492
	0.25	-0.2492
	0.25	-0.24629
	0.25	-0.24629
	0.25	-0.24389
	0.25	-0.24045
	0.25	-0.23712
	0.25	-0.23673
	0.25	-0.23659
	0.25	-0.23595
	0.25	-0.23096
	0.25	-0.2309
	0.25	-0.2308
	0.25	-0.23076
	0.25	-0.20884
	0.25	-0.20781
	0.25	-0.20405
	0.25	-0.1908
	0.25	-0.19035
	0.25	-0.16859
	0.25	-0.15596
	0.25	-0.15596
	0.25	-0.14692
	0.25	-0.14692
	0.25	-0.13572
	0.25	-0.13572
	0.375	-0.34924
	0.375	-0.34784
	0.375	-0.3472
	0.375	-0.34664
	0.375	-0.34645
	0.375	-0.34589
	0.375	-0.3452
	0.375	-0.32568
	0.375	-0.32523
	0.375	-0.32213
	0.375	-0.32145
	0.375	-0.30003
	0.375	-0.29912
	0.375	-0.29904
	0.375	-0.29877
	0.375	-0.29877
	0.375	-0.29644
	0.375	-0.29239
	0.375	-0.29222
	0.375	-0.28845
	0.375	-0.28844
	0.375	-0.28471
	0.375	-0.28446
	0.375	-0.2798
	0.375	-0.27979
	0.375	-0.26761
	0.375	-0.26723
	0.375	-0.26596
	0.375	-0.26573
	0.375	-0.26573
	0.375	-0.26276
	0.375	-0.2619
	0.375	-0.25971
	0.375	-0.25658
	0.375	-0.25646
	0.375	-0.2545
	0.375	-0.25438
	0.375	-0.25329
	0.375	-0.25326
	0.375	-0.25326
	0.375	-0.22094
	0.375	-0.22071
	0.375	-0.22071
	0.375	-0.2204
	0.375	-0.21638
	0.375	-0.21638
	0.375	-0.20177
	0.375	-0.20038
	0.375	-0.12382
	0.375	-0.12376
	0.375	-0.11523
	0.375	-0.11522
	0.375	-0.09402
	0.375	-0.09402
	0.375	-0.09183
	0.375	-0.09172
	0.5	-0.41548
	0.5	-0.38547
	0.5	-0.35989
	0.5	-0.34686
	0.5	-0.34661
	0.5	-0.3363
	0.5	-0.33628
	0.5	-0.32858
	0.5	-0.32858
	0.5	-0.32817
	0.5	-0.32784
	0.5	-0.32773
	0.5	-0.32083
	0.5	-0.32069
	0.5	-0.31802
	0.5	-0.31802
	0.5	-0.31628
	0.5	-0.31624
	0.5	-0.31502
	0.5	-0.315
	0.5	-0.30958
	0.5	-0.30796
	0.5	-0.28409
	0.5	-0.27855
	0.5	-0.27855
	0.5	-0.27138
	0.5	-0.25409
	0.5	-0.25409
	0.5	-0.25226
	0.5	-0.25203
	0.5	-0.23856
	0.5	-0.23855
	0.5	-0.23769
	0.5	-0.23768
	0.5	-0.23595
	0.5	-0.23591
	0.5	-0.23395
	0.5	-0.23392
	0.5	-0.23221
	0.5	-0.23221
	0.5	-0.2318
	0.5	-0.23028
	0.5	-0.22999
	0.5	-0.22911
	0.5	-0.22911
	0.5	-0.22171
	0.5	-0.22171
	0.5	-0.21851
	0.5	-0.2143
	0.5	-0.21237
	0.5	-0.21237
	0.5	-0.20728
	0.5	-0.20659
	0.5	-0.20659
	0.5	-0.19604
	0.5	-0.19586
	0.5	-0.18749
	0.5	-0.18749
	0.5	-0.17902
	0.5	-0.17902
	0.5	-0.17884
	0.5	-0.17884
	0.5	-0.16264
	0.5	-0.16264
	0.5	-0.11242
	0.5	-0.06414
	0.5	-0.06397
	0.5	-0.03482
	0.5	0.000185957
	0.5	0.000197207
	0.625	-0.28285
	0.625	-0.28234
	0.625	-0.28234
	0.625	-0.27901
	0.625	-0.27472
	0.625	-0.27472
	0.625	-0.27258
	0.625	-0.27258
	0.625	-0.27184
	0.625	-0.27159
	0.625	-0.26941
	0.625	-0.26925
	0.625	-0.26853
	0.625	-0.26848
	0.625	-0.26802
	0.625	-0.26802
	0.625	-0.25537
	0.625	-0.25536
	0.625	-0.25099
	0.625	-0.25099
	0.625	-0.24999
	0.625	-0.24998
	0.625	-0.24602
	0.625	-0.24602
	0.625	-0.24158
	0.625	-0.24141
	0.625	-0.23841
	0.625	-0.23833
	0.625	-0.23832
	0.625	-0.23773
	0.625	-0.23402
	0.625	-0.23402
	0.625	-0.23067
	0.625	-0.23067
	0.625	-0.22739
	0.625	-0.22736
	0.625	-0.22186
	0.625	-0.22186
	0.625	-0.20365
	0.625	-0.20365
	0.625	-0.20235
	0.625	-0.20199
	0.625	-0.18791
	0.625	-0.18791
	0.625	-0.18572
	0.625	-0.18571
	0.625	-0.18312
	0.625	-0.18311
	0.625	-0.18129
	0.625	-0.15991
	0.625	-0.15971
	0.625	-0.14821
	0.625	-0.13224
	0.625	-0.0794
	0.625	-0.00954
	0.625	--
	0.75	-0.25033
	0.75	-0.23498
	0.75	-0.23495
	0.75	-0.22247
	0.75	-0.22224
	0.75	-0.20964
	0.75	-0.20588
	0.75	-0.2039
	0.75	-0.19974
	0.75	-0.19974
	0.75	-0.19631
	0.75	-0.1963
	0.75	-0.19629
	0.75	-0.19284
	0.75	-0.19075
	0.75	-0.19001
	0.75	-0.18997
	0.75	-0.18486
	0.75	-0.18465
	0.75	-0.18084
	0.75	-0.17136
	0.75	-0.1713
	0.75	-0.1653
	0.75	-0.16486
	0.75	-0.13003
	0.75	-0.1277
	0.75	-0.11855
	0.75	-0.11427
	0.875	-0.14048
	0.875	-0.13608
	0.875	-0.13279
	0.875	-0.12935
	0.875	-0.11928
	0.875	-0.11926
	0.875	-0.11701
	0.875	-0.07988
	1	0

## Sheet: Figure 2c
Figure 2c	Homogeneous bulk free energies for Na[Li0.25Mn0.75]O2
	x	∆Ghom (eV)
	0.5	-0.01792
	0.50075	-0.01792
	0.5015	-0.01791
	0.50225	-0.01789
	0.50301	-0.01787
	0.50376	-0.01784
	0.50451	-0.01781
	0.50526	-0.01777
	0.50601	-0.01773
	0.50676	-0.01768
	0.50752	-0.01763
	0.50827	-0.01757
	0.50902	-0.0175
	0.50977	-0.01743
	0.51052	-0.01736
	0.51127	-0.01728
	0.51202	-0.01719
	0.51278	-0.0171
	0.51353	-0.017
	0.51428	-0.0169
	0.51503	-0.0168
	0.51578	-0.01669
	0.51653	-0.01657
	0.51728	-0.01645
	0.51804	-0.01633
	0.51879	-0.0162
	0.51954	-0.01607
	0.52029	-0.01593
	0.52104	-0.01579
	0.52179	-0.01565
	0.52255	-0.0155
	0.5233	-0.01535
	0.52405	-0.01519
	0.5248	-0.01503
	0.52555	-0.01486
	0.5263	-0.01469
	0.52705	-0.01452
	0.52781	-0.01435
	0.52856	-0.01417
	0.52931	-0.01398
	0.53006	-0.0138
	0.53081	-0.01361
	0.53156	-0.01341
	0.53231	-0.01322
	0.53307	-0.01302
	0.53382	-0.01281
	0.53457	-0.01261
	0.53532	-0.0124
	0.53607	-0.01219
	0.53682	-0.01197
	0.53758	-0.01175
	0.53833	-0.01153
	0.53908	-0.01131
	0.53983	-0.01108
	0.54058	-0.01085
	0.54133	-0.01062
	0.54208	-0.01039
	0.54284	-0.01015
	0.54359	-0.00991
	0.54434	-0.00967
	0.54509	-0.00943
	0.54584	-0.00918
	0.54659	-0.00893
	0.54734	-0.00868
	0.5481	-0.00843
	0.54885	-0.00817
	0.5496	-0.00792
	0.55035	-0.00766
	0.5511	-0.0074
	0.55185	-0.00714
	0.55261	-0.00687
	0.55336	-0.00661
	0.55411	-0.00634
	0.55486	-0.00607
	0.55561	-0.0058
	0.55636	-0.00553
	0.55711	-0.00525
	0.55787	-0.00498
	0.55862	-0.0047
	0.55937	-0.00442
	0.56012	-0.00415
	0.56087	-0.00387
	0.56162	-0.00358
	0.56237	-0.0033
	0.56313	-0.00302
	0.56388	-0.00273
	0.56463	-0.00245
	0.56538	-0.00216
	0.56613	-0.00188
	0.56688	-0.00159
	0.56764	-0.0013
	0.56839	-0.00101
	0.56914	-0.000718506
	0.56989	-0.00042755
	0.57064	-0.00013599
	0.57139	0.000156126
	0.57214	0.000448755
	0.5729	0.000741852
	0.57365	0.00104
	0.5744	0.00133
	0.57515	0.00162
	0.5759	0.00192
	0.57665	0.00221
	0.5774	0.00251
	0.57816	0.0028
	0.57891	0.0031
	0.57966	0.00339
	0.58041	0.00369
	0.58116	0.00398
	0.58191	0.00428
	0.58267	0.00457
	0.58342	0.00487
	0.58417	0.00516
	0.58492	0.00546
	0.58567	0.00575
	0.58642	0.00605
	0.58717	0.00634
	0.58793	0.00664
	0.58868	0.00693
	0.58943	0.00722
	0.59018	0.00751
	0.59093	0.00781
	0.59168	0.0081
	0.59243	0.00839
	0.59319	0.00868
	0.59394	0.00897
	0.59469	0.00925
	0.59544	0.00954
	0.59619	0.00983
	0.59694	0.01012
	0.5977	0.0104
	0.59845	0.01069
	0.5992	0.01097
	0.59995	0.01125
	0.6007	0.01153
	0.60145	0.01181
	0.6022	0.01209
	0.60296	0.01237
	0.60371	0.01265
	0.60446	0.01293
	0.60521	0.0132
	0.60596	0.01347
	0.60671	0.01375
	0.60746	0.01402
	0.60822	0.01429
	0.60897	0.01456
	0.60972	0.01483
	0.61047	0.01509
	0.61122	0.01536
	0.61197	0.01562
	0.61273	0.01588
	0.61348	0.01614
	0.61423	0.0164
	0.61498	0.01666
	0.61573	0.01691
	0.61648	0.01716
	0.61723	0.01742
	0.61799	0.01767
	0.61874	0.01792
	0.61949	0.01816
	0.62024	0.01841
	0.62099	0.01865
	0.62174	0.01889
	0.62249	0.01913
	0.62325	0.01937
	0.624	0.01961
	0.62475	0.01984
	0.6255	0.02007
	0.62625	0.0203
	0.627	0.02053
	0.62776	0.02076
	0.62851	0.02098
	0.62926	0.0212
	0.63001	0.02142
	0.63076	0.02164
	0.63151	0.02186
	0.63226	0.02207
	0.63302	0.02228
	0.63377	0.02249
	0.63452	0.0227
	0.63527	0.0229
	0.63602	0.02311
	0.63677	0.02331
	0.63753	0.02351
	0.63828	0.0237
	0.63903	0.0239
	0.63978	0.02409
	0.64053	0.02428
	0.64128	0.02446
	0.64203	0.02465
	0.64279	0.02483
	0.64354	0.02501
	0.64429	0.02518
	0.64504	0.02536
	0.64579	0.02553
	0.64654	0.0257
	0.64729	0.02586
	0.64805	0.02603
	0.6488	0.02619
	0.64955	0.02635
	0.6503	0.02651
	0.65105	0.02666
	0.6518	0.02681
	0.65256	0.02696
	0.65331	0.02711
	0.65406	0.02725
	0.65481	0.02739
	0.65556	0.02753
	0.65631	0.02766
	0.65706	0.0278
	0.65782	0.02793
	0.65857	0.02805
	0.65932	0.02818
	0.66007	0.0283
	0.66082	0.02842
	0.66157	0.02854
	0.66232	0.02865
	0.66308	0.02876
	0.66383	0.02887
	0.66458	0.02897
	0.66533	0.02908
	0.66608	0.02917
	0.66683	0.02927
	0.66759	0.02937
	0.66834	0.02946
	0.66909	0.02954
	0.66984	0.02963
	0.67059	0.02971
	0.67134	0.02979
	0.67209	0.02987
	0.67285	0.02994
	0.6736	0.03001
	0.67435	0.03008
	0.6751	0.03015
	0.67585	0.03021
	0.6766	0.03027
	0.67735	0.03032
	0.67811	0.03038
	0.67886	0.03043
	0.67961	0.03048
	0.68036	0.03052
	0.68111	0.03056
	0.68186	0.0306
	0.68262	0.03064
	0.68337	0.03067
	0.68412	0.0307
	0.68487	0.03073
	0.68562	0.03075
	0.68637	0.03077
	0.68712	0.03079
	0.68788	0.03081
	0.68863	0.03082
	0.68938	0.03083
	0.69013	0.03083
	0.69088	0.03084
	0.69163	0.03084
	0.69238	0.03084
	0.69314	0.03083
	0.69389	0.03082
	0.69464	0.03081
	0.69539	0.0308
	0.69614	0.03078
	0.69689	0.03076
	0.69765	0.03074
	0.6984	0.03071
	0.69915	0.03068
	0.6999	0.03065
	0.70065	0.03062
	0.7014	0.03058
	0.70215	0.03054
	0.70291	0.0305
	0.70366	0.03045
	0.70441	0.0304
	0.70516	0.03035
	0.70591	0.0303
	0.70666	0.03024
	0.70741	0.03018
	0.70817	0.03011
	0.70892	0.03005
	0.70967	0.02998
	0.71042	0.02991
	0.71117	0.02983
	0.71192	0.02976
	0.71268	0.02968
	0.71343	0.02959
	0.71418	0.02951
	0.71493	0.02942
	0.71568	0.02933
	0.71643	0.02924
	0.71718	0.02914
	0.71794	0.02904
	0.71869	0.02894
	0.71944	0.02883
	0.72019	0.02873
	0.72094	0.02862
	0.72169	0.0285
	0.72244	0.02839
	0.7232	0.02827
	0.72395	0.02815
	0.7247	0.02803
	0.72545	0.0279
	0.7262	0.02777
	0.72695	0.02764
	0.72771	0.02751
	0.72846	0.02737
	0.72921	0.02723
	0.72996	0.02709
	0.73071	0.02695
	0.73146	0.0268
	0.73221	0.02666
	0.73297	0.02651
	0.73372	0.02635
	0.73447	0.0262
	0.73522	0.02604
	0.73597	0.02588
	0.73672	0.02572
	0.73747	0.02555
	0.73823	0.02539
	0.73898	0.02522
	0.73973	0.02504
	0.74048	0.02487
	0.74123	0.02469
	0.74198	0.02452
	0.74274	0.02434
	0.74349	0.02415
	0.74424	0.02397
	0.74499	0.02378
	0.74574	0.02359
	0.74649	0.0234
	0.74724	0.02321
	0.748	0.02301
	0.74875	0.02282
	0.7495	0.02262
	0.75025	0.02242
	0.751	0.02221
	0.75175	0.02201
	0.75251	0.0218
	0.75326	0.02159
	0.75401	0.02138
	0.75476	0.02117
	0.75551	0.02096
	0.75626	0.02074
	0.75701	0.02053
	0.75777	0.02031
	0.75852	0.02009
	0.75927	0.01986
	0.76002	0.01964
	0.76077	0.01941
	0.76152	0.01919
	0.76227	0.01896
	0.76303	0.01873
	0.76378	0.0185
	0.76453	0.01826
	0.76528	0.01803
	0.76603	0.01779
	0.76678	0.01756
	0.76754	0.01732
	0.76829	0.01708
	0.76904	0.01684
	0.76979	0.0166
	0.77054	0.01635
	0.77129	0.01611
	0.77204	0.01586
	0.7728	0.01562
	0.77355	0.01537
	0.7743	0.01512
	0.77505	0.01487
	0.7758	0.01462
	0.77655	0.01437
	0.7773	0.01411
	0.77806	0.01386
	0.77881	0.01361
	0.77956	0.01335
	0.78031	0.0131
	0.78106	0.01284
	0.78181	0.01258
	0.78257	0.01232
	0.78332	0.01207
	0.78407	0.01181
	0.78482	0.01155
	0.78557	0.01129
	0.78632	0.01103
	0.78707	0.01077
	0.78783	0.01051
	0.78858	0.01024
	0.78933	0.00998
	0.79008	0.00972
	0.79083	0.00946
	0.79158	0.0092
	0.79233	0.00893
	0.79309	0.00867
	0.79384	0.00841
	0.79459	0.00814
	0.79534	0.00788
	0.79609	0.00762
	0.79684	0.00736
	0.7976	0.00709
	0.79835	0.00683
	0.7991	0.00657
	0.79985	0.00631
	0.8006	0.00605
	0.80135	0.00579
	0.8021	0.00552
	0.80286	0.00526
	0.80361	0.005
	0.80436	0.00475
	0.80511	0.00449
	0.80586	0.00423
	0.80661	0.00397
	0.80736	0.00372
	0.80812	0.00346
	0.80887	0.0032
	0.80962	0.00295
	0.81037	0.0027
	0.81112	0.00245
	0.81187	0.00219
	0.81263	0.00194
	0.81338	0.0017
	0.81413	0.00145
	0.81488	0.0012
	0.81563	0.000955516
	0.81638	0.000711452
	0.81713	0.000468743
	0.81789	0.000227439
	0.81864	-1.24108e-05
	0.81939	-0.000250754
	0.82014	-0.000487541
	0.82089	-0.00072272
	0.82164	-0.000956238
	0.82239	-0.00119
	0.82315	-0.00142
	0.8239	-0.00165
	0.82465	-0.00187
	0.8254	-0.0021
	0.82615	-0.00232
	0.8269	-0.00254
	0.82766	-0.00276
	0.82841	-0.00297
	0.82916	-0.00319
	0.82991	-0.0034
	0.83066	-0.00361
	0.83141	-0.00382
	0.83216	-0.00402
	0.83292	-0.00422
	0.83367	-0.00442
	0.83442	-0.00462
	0.83517	-0.00482
	0.83592	-0.00501
	0.83667	-0.0052
	0.83742	-0.00538
	0.83818	-0.00557
	0.83893	-0.00575
	0.83968	-0.00592
	0.84043	-0.0061
	0.84118	-0.00627
	0.84193	-0.00644
	0.84269	-0.0066
	0.84344	-0.00676
	0.84419	-0.00692
	0.84494	-0.00708
	0.84569	-0.00723
	0.84644	-0.00738
	0.84719	-0.00752
	0.84795	-0.00766
	0.8487	-0.0078
	0.84945	-0.00793
	0.8502	-0.00806
	0.85095	-0.00818
	0.8517	-0.00831
	0.85245	-0.00842
	0.85321	-0.00854
	0.85396	-0.00865
	0.85471	-0.00875
	0.85546	-0.00885
	0.85621	-0.00895
	0.85696	-0.00904
	0.85772	-0.00913
	0.85847	-0.00921
	0.85922	-0.00929
	0.85997	-0.00936
	0.86072	-0.00943
	0.86147	-0.00949
	0.86222	-0.00955
	0.86298	-0.00961
	0.86373	-0.00966
	0.86448	-0.0097
	0.86523	-0.00974
	0.86598	-0.00977
	0.86673	-0.0098
	0.86748	-0.00982
	0.86824	-0.00984
	0.86899	-0.00985
	0.86974	-0.00986
	0.87049	-0.00986
	0.87124	-0.00985
	0.87199	-0.00984
	0.87275	-0.00983
	0.8735	-0.0098
	0.87425	-0.00978
	0.875	-0.00974

## Sheet: Figure 2d
Figure 2d	Homogeneous bulk free energies for Zn-doped Na[Li0.25Mn0.75]O2
	x	∆Ghom (eV)	x	∆Ghom (eV)
	0.5	-0.01792	0.75	-0.01454
	0.5005	-0.01792	0.75025	-0.01453
	0.501	-0.01791	0.7505	-0.01452
	0.5015	-0.01789	0.75075	-0.01452
	0.502	-0.01787	0.751	-0.01451
	0.50251	-0.01784	0.75125	-0.0145
	0.50301	-0.01781	0.7515	-0.01449
	0.50351	-0.01777	0.75175	-0.01449
	0.50401	-0.01772	0.752	-0.01448
	0.50451	-0.01767	0.75225	-0.01447
	0.50501	-0.01761	0.75251	-0.01447
	0.50551	-0.01755	0.75276	-0.01446
	0.50601	-0.01748	0.75301	-0.01445
	0.50651	-0.0174	0.75326	-0.01444
	0.50701	-0.01732	0.75351	-0.01444
	0.50752	-0.01724	0.75376	-0.01443
	0.50802	-0.01714	0.75401	-0.01442
	0.50852	-0.01705	0.75426	-0.01442
	0.50902	-0.01695	0.75451	-0.01441
	0.50952	-0.01684	0.75476	-0.0144
	0.51002	-0.01673	0.75501	-0.01439
	0.51052	-0.01661	0.75526	-0.01439
	0.51102	-0.01649	0.75551	-0.01438
	0.51152	-0.01636	0.75576	-0.01437
	0.51202	-0.01623	0.75601	-0.01436
	0.51253	-0.0161	0.75626	-0.01436
	0.51303	-0.01596	0.75651	-0.01435
	0.51353	-0.01581	0.75676	-0.01434
	0.51403	-0.01566	0.75701	-0.01433
	0.51453	-0.01551	0.75726	-0.01433
	0.51503	-0.01535	0.75752	-0.01432
	0.51553	-0.01519	0.75777	-0.01431
	0.51603	-0.01502	0.75802	-0.01431
	0.51653	-0.01485	0.75827	-0.0143
	0.51703	-0.01468	0.75852	-0.01429
	0.51754	-0.0145	0.75877	-0.01428
	0.51804	-0.01431	0.75902	-0.01428
	0.51854	-0.01413	0.75927	-0.01427
	0.51904	-0.01394	0.75952	-0.01426
	0.51954	-0.01374	0.75977	-0.01425
	0.52004	-0.01354	0.76002	-0.01425
	0.52054	-0.01334	0.76027	-0.01424
	0.52104	-0.01314	0.76052	-0.01423
	0.52154	-0.01293	0.76077	-0.01422
	0.52204	-0.01272	0.76102	-0.01422
	0.52255	-0.0125	0.76127	-0.01421
	0.52305	-0.01228	0.76152	-0.0142
	0.52355	-0.01206	0.76177	-0.01419
	0.52405	-0.01184	0.76202	-0.01419
	0.52455	-0.01161	0.76227	-0.01418
	0.52505	-0.01138	0.76253	-0.01417
	0.52555	-0.01114	0.76278	-0.01416
	0.52605	-0.01091	0.76303	-0.01416
	0.52655	-0.01067	0.76328	-0.01415
	0.52705	-0.01042	0.76353	-0.01414
	0.52756	-0.01018	0.76378	-0.01413
	0.52806	-0.00993	0.76403	-0.01413
	0.52856	-0.00968	0.76428	-0.01412
	0.52906	-0.00943	0.76453	-0.01411
	0.52956	-0.00917	0.76478	-0.0141
	0.53006	-0.00891	0.76503	-0.01409
	0.53056	-0.00865	0.76528	-0.01409
	0.53106	-0.00839	0.76553	-0.01408
	0.53156	-0.00812	0.76578	-0.01407
	0.53206	-0.00786	0.76603	-0.01406
	0.53257	-0.00759	0.76628	-0.01406
	0.53307	-0.00731	0.76653	-0.01405
	0.53357	-0.00704	0.76678	-0.01404
	0.53407	-0.00677	0.76703	-0.01403
	0.53457	-0.00649	0.76728	-0.01403
	0.53507	-0.00621	0.76754	-0.01402
	0.53557	-0.00593	0.76779	-0.01401
	0.53607	-0.00564	0.76804	-0.014
	0.53657	-0.00536	0.76829	-0.01399
	0.53707	-0.00507	0.76854	-0.01399
	0.53758	-0.00479	0.76879	-0.01398
	0.53808	-0.0045	0.76904	-0.01397
	0.53858	-0.00421	0.76929	-0.01396
	0.53908	-0.00391	0.76954	-0.01396
	0.53958	-0.00362	0.76979	-0.01395
	0.54008	-0.00332	0.77004	-0.01394
	0.54058	-0.00303	0.77029	-0.01393
	0.54108	-0.00273	0.77054	-0.01392
	0.54158	-0.00243	0.77079	-0.01392
	0.54208	-0.00213	0.77104	-0.01391
	0.54259	-0.00183	0.77129	-0.0139
	0.54309	-0.00153	0.77154	-0.01389
	0.54359	-0.00123	0.77179	-0.01389
	0.54409	-0.00092351	0.77204	-0.01388
	0.54459	-0.000619037	0.77229	-0.01387
	0.54509	-0.000313762	0.77255	-0.01386
	0.54559	-7.73312e-06	0.7728	-0.01385
	0.54609	0.000298999	0.77305	-0.01385
	0.54659	0.000606387	0.7733	-0.01384
	0.54709	0.00091438	0.77355	-0.01383
	0.5476	0.00122	0.7738	-0.01382
	0.5481	0.00153	0.77405	-0.01381
	0.5486	0.00184	0.7743	-0.01381
	0.5491	0.00215	0.77455	-0.0138
	0.5496	0.00246	0.7748	-0.01379
	0.5501	0.00277	0.77505	-0.01378
	0.5506	0.00308	0.7753	-0.01377
	0.5511	0.00339	0.77555	-0.01377
	0.5516	0.00371	0.7758	-0.01376
	0.5521	0.00402	0.77605	-0.01375
	0.55261	0.00433	0.7763	-0.01374
	0.55311	0.00464	0.77655	-0.01373
	0.55361	0.00495	0.7768	-0.01373
	0.55411	0.00526	0.77705	-0.01372
	0.55461	0.00557	0.7773	-0.01371
	0.55511	0.00589	0.77756	-0.0137
	0.55561	0.0062	0.77781	-0.01369
	0.55611	0.00651	0.77806	-0.01368
	0.55661	0.00682	0.77831	-0.01368
	0.55711	0.00713	0.77856	-0.01367
	0.55762	0.00744	0.77881	-0.01366
	0.55812	0.00775	0.77906	-0.01365
	0.55862	0.00806	0.77931	-0.01364
	0.55912	0.00837	0.77956	-0.01364
	0.55962	0.00868	0.77981	-0.01363
	0.56012	0.00898	0.78006	-0.01362
	0.56062	0.00929	0.78031	-0.01361
	0.56112	0.0096	0.78056	-0.0136
	0.56162	0.0099	0.78081	-0.0136
	0.56212	0.01021	0.78106	-0.01359
	0.56263	0.01051	0.78131	-0.01358
	0.56313	0.01082	0.78156	-0.01357
	0.56363	0.01112	0.78181	-0.01356
	0.56413	0.01142	0.78206	-0.01355
	0.56463	0.01172	0.78231	-0.01355
	0.56513	0.01202	0.78257	-0.01354
	0.56563	0.01232	0.78282	-0.01353
	0.56613	0.01262	0.78307	-0.01352
	0.56663	0.01291	0.78332	-0.01351
	0.56713	0.01321	0.78357	-0.0135
	0.56764	0.01351	0.78382	-0.0135
	0.56814	0.0138	0.78407	-0.01349
	0.56864	0.01409	0.78432	-0.01348
	0.56914	0.01438	0.78457	-0.01347
	0.56964	0.01467	0.78482	-0.01346
	0.57014	0.01496	0.78507	-0.01345
	0.57064	0.01525	0.78532	-0.01345
	0.57114	0.01553	0.78557	-0.01344
	0.57164	0.01582	0.78582	-0.01343
	0.57214	0.0161	0.78607	-0.01342
	0.57265	0.01638	0.78632	-0.01341
	0.57315	0.01666	0.78657	-0.0134
	0.57365	0.01694	0.78682	-0.01339
	0.57415	0.01722	0.78707	-0.01339
	0.57465	0.0175	0.78732	-0.01338
	0.57515	0.01777	0.78758	-0.01337
	0.57565	0.01804	0.78783	-0.01336
	0.57615	0.01831	0.78808	-0.01335
	0.57665	0.01858	0.78833	-0.01334
	0.57715	0.01885	0.78858	-0.01334
	0.57766	0.01911	0.78883	-0.01333
	0.57816	0.01938	0.78908	-0.01332
	0.57866	0.01964	0.78933	-0.01331
	0.57916	0.0199	0.78958	-0.0133
	0.57966	0.02016	0.78983	-0.01329
	0.58016	0.02041	0.79008	-0.01328
	0.58066	0.02067	0.79033	-0.01328
	0.58116	0.02092	0.79058	-0.01327
	0.58166	0.02117	0.79083	-0.01326
	0.58216	0.02142	0.79108	-0.01325
	0.58267	0.02166	0.79133	-0.01324
	0.58317	0.02191	0.79158	-0.01323
	0.58367	0.02215	0.79183	-0.01322
	0.58417	0.02239	0.79208	-0.01322
	0.58467	0.02262	0.79233	-0.01321
	0.58517	0.02286	0.79259	-0.0132
	0.58567	0.02309	0.79284	-0.01319
	0.58617	0.02332	0.79309	-0.01318
	0.58667	0.02355	0.79334	-0.01317
	0.58717	0.02378	0.79359	-0.01316
	0.58768	0.024	0.79384	-0.01315
	0.58818	0.02422	0.79409	-0.01315
	0.58868	0.02444	0.79434	-0.01314
	0.58918	0.02466	0.79459	-0.01313
	0.58968	0.02487	0.79484	-0.01312
	0.59018	0.02509	0.79509	-0.01311
	0.59068	0.0253	0.79534	-0.0131
	0.59118	0.0255	0.79559	-0.01309
	0.59168	0.02571	0.79584	-0.01308
	0.59218	0.02591	0.79609	-0.01308
	0.59269	0.02611	0.79634	-0.01307
	0.59319	0.02631	0.79659	-0.01306
	0.59369	0.0265	0.79684	-0.01305
	0.59419	0.02669	0.79709	-0.01304
	0.59469	0.02688	0.79734	-0.01303
	0.59519	0.02707	0.7976	-0.01302
	0.59569	0.02725	0.79785	-0.01301
	0.59619	0.02744	0.7981	-0.013
	0.59669	0.02761	0.79835	-0.013
	0.59719	0.02779	0.7986	-0.01299
	0.5977	0.02796	0.79885	-0.01298
	0.5982	0.02813	0.7991	-0.01297
	0.5987	0.0283	0.79935	-0.01296
	0.5992	0.02847	0.7996	-0.01295
	0.5997	0.02863	0.79985	-0.01294
	0.6002	0.02879	0.8001	-0.01293
	0.6007	0.02895	0.80035	-0.01292
	0.6012	0.0291	0.8006	-0.01291
	0.6017	0.02925	0.80085	-0.01291
	0.6022	0.0294	0.8011	-0.0129
	0.60271	0.02955	0.80135	-0.01289
	0.60321	0.02969	0.8016	-0.01288
	0.60371	0.02983	0.80185	-0.01287
	0.60421	0.02996	0.8021	-0.01286
	0.60471	0.0301	0.80235	-0.01285
	0.60521	0.03023	0.80261	-0.01284
	0.60571	0.03036	0.80286	-0.01283
	0.60621	0.03048	0.80311	-0.01282
	0.60671	0.0306	0.80336	-0.01282
	0.60721	0.03072	0.80361	-0.01281
	0.60772	0.03084	0.80386	-0.0128
	0.60822	0.03095	0.80411	-0.01279
	0.60872	0.03106	0.80436	-0.01278
	0.60922	0.03117	0.80461	-0.01277
	0.60972	0.03127	0.80486	-0.01276
	0.61022	0.03137	0.80511	-0.01275
	0.61072	0.03147	0.80536	-0.01274
	0.61122	0.03157	0.80561	-0.01273
	0.61172	0.03166	0.80586	-0.01272
	0.61222	0.03175	0.80611	-0.01271
	0.61273	0.03183	0.80636	-0.01271
	0.61323	0.03191	0.80661	-0.0127
	0.61373	0.03199	0.80686	-0.01269
	0.61423	0.03207	0.80711	-0.01268
	0.61473	0.03214	0.80736	-0.01267
	0.61523	0.03221	0.80762	-0.01266
	0.61573	0.03228	0.80787	-0.01265
	0.61623	0.03234	0.80812	-0.01264
	0.61673	0.0324	0.80837	-0.01263
	0.61723	0.03246	0.80862	-0.01262
	0.61774	0.03252	0.80887	-0.01261
	0.61824	0.03257	0.80912	-0.0126
	0.61874	0.03261	0.80937	-0.01259
	0.61924	0.03266	0.80962	-0.01258
	0.61974	0.0327	0.80987	-0.01257
	0.62024	0.03274	0.81012	-0.01257
	0.62074	0.03277	0.81037	-0.01256
	0.62124	0.03281	0.81062	-0.01255
	0.62174	0.03284	0.81087	-0.01254
	0.62224	0.03286	0.81112	-0.01253
	0.62275	0.03288	0.81137	-0.01252
	0.62325	0.0329	0.81162	-0.01251
	0.62375	0.03292	0.81187	-0.0125
	0.62425	0.03293	0.81212	-0.01249
	0.62475	0.03294	0.81237	-0.01248
	0.62525	0.03295	0.81263	-0.01247
	0.62575	0.03295	0.81288	-0.01246
	0.62625	0.03295	0.81313	-0.01245
	0.62675	0.03295	0.81338	-0.01244
	0.62725	0.03294	0.81363	-0.01243
	0.62776	0.03293	0.81388	-0.01242
	0.62826	0.03292	0.81413	-0.01241
	0.62876	0.03291	0.81438	-0.0124
	0.62926	0.03289	0.81463	-0.01239
	0.62976	0.03287	0.81488	-0.01238
	0.63026	0.03284	0.81513	-0.01238
	0.63076	0.03281	0.81538	-0.01237
	0.63126	0.03278	0.81563	-0.01236
	0.63176	0.03275	0.81588	-0.01235
	0.63226	0.03271	0.81613	-0.01234
	0.63277	0.03267	0.81638	-0.01233
	0.63327	0.03262	0.81663	-0.01232
	0.63377	0.03257	0.81688	-0.01231
	0.63427	0.03252	0.81713	-0.0123
	0.63477	0.03247	0.81738	-0.01229
	0.63527	0.03241	0.81764	-0.01228
	0.63577	0.03235	0.81789	-0.01227
	0.63627	0.03229	0.81814	-0.01226
	0.63677	0.03223	0.81839	-0.01225
	0.63727	0.03216	0.81864	-0.01224
	0.63778	0.03208	0.81889	-0.01223
	0.63828	0.03201	0.81914	-0.01222
	0.63878	0.03193	0.81939	-0.01221
	0.63928	0.03185	0.81964	-0.0122
	0.63978	0.03176	0.81989	-0.01219
	0.64028	0.03168	0.82014	-0.01218
	0.64078	0.03159	0.82039	-0.01217
	0.64128	0.03149	0.82064	-0.01216
	0.64178	0.0314	0.82089	-0.01215
	0.64228	0.0313	0.82114	-0.01214
	0.64279	0.03119	0.82139	-0.01213
	0.64329	0.03109	0.82164	-0.01212
	0.64379	0.03098	0.82189	-0.01211
	0.64429	0.03087	0.82214	-0.0121
	0.64479	0.03075	0.82239	-0.01209
	0.64529	0.03063	0.82265	-0.01208
	0.64579	0.03051	0.8229	-0.01207
	0.64629	0.03039	0.82315	-0.01206
	0.64679	0.03026	0.8234	-0.01205
	0.64729	0.03013	0.82365	-0.01204
	0.6478	0.03	0.8239	-0.01203
	0.6483	0.02987	0.82415	-0.01202
	0.6488	0.02973	0.8244	-0.01201
	0.6493	0.02959	0.82465	-0.012
	0.6498	0.02945	0.8249	-0.01199
	0.6503	0.0293	0.82515	-0.01198
	0.6508	0.02915	0.8254	-0.01197
	0.6513	0.029	0.82565	-0.01196
	0.6518	0.02884	0.8259	-0.01195
	0.6523	0.02869	0.82615	-0.01194
	0.65281	0.02853	0.8264	-0.01193
	0.65331	0.02836	0.82665	-0.01192
	0.65381	0.0282	0.8269	-0.01191
	0.65431	0.02803	0.82715	-0.0119
	0.65481	0.02786	0.8274	-0.01189
	0.65531	0.02769	0.82766	-0.01188
	0.65581	0.02751	0.82791	-0.01187
	0.65631	0.02733	0.82816	-0.01186
	0.65681	0.02715	0.82841	-0.01185
	0.65731	0.02697	0.82866	-0.01184
	0.65782	0.02678	0.82891	-0.01183
	0.65832	0.02659	0.82916	-0.01182
	0.65882	0.0264	0.82941	-0.01181
	0.65932	0.0262	0.82966	-0.0118
	0.65982	0.02601	0.82991	-0.01179
	0.66032	0.02581	0.83016	-0.01178
	0.66082	0.02561	0.83041	-0.01177
	0.66132	0.0254	0.83066	-0.01176
	0.66182	0.0252	0.83091	-0.01175
	0.66232	0.02499	0.83116	-0.01174
	0.66283	0.02478	0.83141	-0.01173
	0.66333	0.02457	0.83166	-0.01172
	0.66383	0.02435	0.83191	-0.01171
	0.66433	0.02413	0.83216	-0.0117
	0.66483	0.02391	0.83241	-0.01169
	0.66533	0.02369	0.83267	-0.01168
	0.66583	0.02347	0.83292	-0.01167
	0.66633	0.02324	0.83317	-0.01165
	0.66683	0.02301	0.83342	-0.01164
	0.66733	0.02278	0.83367	-0.01163
	0.66784	0.02255	0.83392	-0.01162
	0.66834	0.02232	0.83417	-0.01161
	0.66884	0.02208	0.83442	-0.0116
	0.66934	0.02184	0.83467	-0.01159
	0.66984	0.0216	0.83492	-0.01158
	0.67034	0.02136	0.83517	-0.01157
	0.67084	0.02111	0.83542	-0.01156
	0.67134	0.02087	0.83567	-0.01155
	0.67184	0.02062	0.83592	-0.01154
	0.67234	0.02037	0.83617	-0.01153
	0.67285	0.02012	0.83642	-0.01152
	0.67335	0.01986	0.83667	-0.01151
	0.67385	0.01961	0.83692	-0.0115
	0.67435	0.01935	0.83717	-0.01149
	0.67485	0.01909	0.83742	-0.01148
	0.67535	0.01883	0.83768	-0.01147
	0.67585	0.01857	0.83793	-0.01145
	0.67635	0.0183	0.83818	-0.01144
	0.67685	0.01804	0.83843	-0.01143
	0.67735	0.01777	0.83868	-0.01142
	0.67786	0.0175	0.83893	-0.01141
	0.67836	0.01723	0.83918	-0.0114
	0.67886	0.01696	0.83943	-0.01139
	0.67936	0.01669	0.83968	-0.01138
	0.67986	0.01642	0.83993	-0.01137
	0.68036	0.01614	0.84018	-0.01136
	0.68086	0.01587	0.84043	-0.01135
	0.68136	0.01559	0.84068	-0.01134
	0.68186	0.01531	0.84093	-0.01133
	0.68236	0.01503	0.84118	-0.01132
	0.68287	0.01475	0.84143	-0.0113
	0.68337	0.01446	0.84168	-0.01129
	0.68387	0.01418	0.84193	-0.01128
	0.68437	0.0139	0.84218	-0.01127
	0.68487	0.01361	0.84243	-0.01126
	0.68537	0.01332	0.84269	-0.01125
	0.68587	0.01304	0.84294	-0.01124
	0.68637	0.01275	0.84319	-0.01123
	0.68687	0.01246	0.84344	-0.01122
	0.68737	0.01217	0.84369	-0.01121
	0.68788	0.01188	0.84394	-0.0112
	0.68838	0.01159	0.84419	-0.01119
	0.68888	0.01129	0.84444	-0.01117
	0.68938	0.011	0.84469	-0.01116
	0.68988	0.01071	0.84494	-0.01115
	0.69038	0.01041	0.84519	-0.01114
	0.69088	0.01012	0.84544	-0.01113
	0.69138	0.00982	0.84569	-0.01112
	0.69188	0.00953	0.84594	-0.01111
	0.69238	0.00923	0.84619	-0.0111
	0.69289	0.00893	0.84644	-0.01109
	0.69339	0.00864	0.84669	-0.01108
	0.69389	0.00834	0.84694	-0.01106
	0.69439	0.00804	0.84719	-0.01105
	0.69489	0.00775	0.84744	-0.01104
	0.69539	0.00745	0.8477	-0.01103
	0.69589	0.00715	0.84795	-0.01102
	0.69639	0.00685	0.8482	-0.01101
	0.69689	0.00655	0.84845	-0.011
	0.69739	0.00626	0.8487	-0.01099
	0.6979	0.00596	0.84895	-0.01097
	0.6984	0.00566	0.8492	-0.01096
	0.6989	0.00536	0.84945	-0.01095
	0.6994	0.00506	0.8497	-0.01094
	0.6999	0.00477	0.84995	-0.01093
	0.7004	0.00447	0.8502	-0.01092
	0.7009	0.00417	0.85045	-0.01091
	0.7014	0.00388	0.8507	-0.0109
	0.7019	0.00358	0.85095	-0.01089
	0.7024	0.00329	0.8512	-0.01087
	0.70291	0.00299	0.85145	-0.01086
	0.70341	0.0027	0.8517	-0.01085
	0.70391	0.0024	0.85195	-0.01084
	0.70441	0.00211	0.8522	-0.01083
	0.70491	0.00182	0.85245	-0.01082
	0.70541	0.00153	0.85271	-0.01081
	0.70591	0.00123	0.85296	-0.01079
	0.70641	0.000944702	0.85321	-0.01078
	0.70691	0.000655623	0.85346	-0.01077
	0.70741	0.000367503	0.85371	-0.01076
	0.70792	8.03919e-05	0.85396	-0.01075
	0.70842	-0.000205659	0.85421	-0.01074
	0.70892	-0.000490597	0.85446	-0.01073
	0.70942	-0.000774372	0.85471	-0.01071
	0.70992	-0.00106	0.85496	-0.0107
	0.71042	-0.00134	0.85521	-0.01069
	0.71092	-0.00162	0.85546	-0.01068
	0.71142	-0.0019	0.85571	-0.01067
	0.71192	-0.00217	0.85596	-0.01066
	0.71242	-0.00245	0.85621	-0.01065
	0.71293	-0.00272	0.85646	-0.01063
	0.71343	-0.003	0.85671	-0.01062
	0.71393	-0.00327	0.85696	-0.01061
	0.71443	-0.00354	0.85721	-0.0106
	0.71493	-0.0038	0.85746	-0.01059
	0.71543	-0.00407	0.85772	-0.01058
	0.71593	-0.00433	0.85797	-0.01056
	0.71643	-0.0046	0.85822	-0.01055
	0.71693	-0.00486	0.85847	-0.01054
	0.71743	-0.00511	0.85872	-0.01053
	0.71794	-0.00537	0.85897	-0.01052
	0.71844	-0.00562	0.85922	-0.01051
	0.71894	-0.00587	0.85947	-0.01049
	0.71944	-0.00612	0.85972	-0.01048
	0.71994	-0.00637	0.85997	-0.01047
	0.72044	-0.00661	0.86022	-0.01046
	0.72094	-0.00686	0.86047	-0.01045
	0.72144	-0.0071	0.86072	-0.01044
	0.72194	-0.00733	0.86097	-0.01042
	0.72244	-0.00757	0.86122	-0.01041
	0.72295	-0.0078	0.86147	-0.0104
	0.72345	-0.00803	0.86172	-0.01039
	0.72395	-0.00825	0.86197	-0.01038
	0.72445	-0.00848	0.86222	-0.01036
	0.72495	-0.0087	0.86247	-0.01035
	0.72545	-0.00891	0.86273	-0.01034
	0.72595	-0.00913	0.86298	-0.01033
	0.72645	-0.00934	0.86323	-0.01032
	0.72695	-0.00955	0.86348	-0.0103
	0.72745	-0.00975	0.86373	-0.01029
	0.72796	-0.00995	0.86398	-0.01028
	0.72846	-0.01015	0.86423	-0.01027
	0.72896	-0.01035	0.86448	-0.01026
	0.72946	-0.01054	0.86473	-0.01024
	0.72996	-0.01073	0.86498	-0.01023
	0.73046	-0.01091	0.86523	-0.01022
	0.73096	-0.01109	0.86548	-0.01021
	0.73146	-0.01127	0.86573	-0.0102
	0.73196	-0.01144	0.86598	-0.01018
	0.73246	-0.01161	0.86623	-0.01017
	0.73297	-0.01177	0.86648	-0.01016
	0.73347	-0.01193	0.86673	-0.01015
	0.73397	-0.01209	0.86698	-0.01014
	0.73447	-0.01224	0.86723	-0.01012
	0.73497	-0.01239	0.86748	-0.01011
	0.73547	-0.01254	0.86774	-0.0101
	0.73597	-0.01268	0.86799	-0.01009
	0.73647	-0.01281	0.86824	-0.01008
	0.73697	-0.01294	0.86849	-0.01006
	0.73747	-0.01307	0.86874	-0.01005
	0.73798	-0.01319	0.86899	-0.01004
	0.73848	-0.01331	0.86924	-0.01003
	0.73898	-0.01342	0.86949	-0.01001
	0.73948	-0.01353	0.86974	-0.01
	0.73998	-0.01363	0.86999	-0.00999
	0.74048	-0.01373	0.87024	-0.00998
	0.74098	-0.01382	0.87049	-0.00996
	0.74148	-0.01391	0.87074	-0.00995
	0.74198	-0.01399	0.87099	-0.00994
	0.74248	-0.01407	0.87124	-0.00993
	0.74299	-0.01414	0.87149	-0.00992
	0.74349	-0.0142	0.87174	-0.0099
	0.74399	-0.01426	0.87199	-0.00989
	0.74449	-0.01432	0.87224	-0.00988
	0.74499	-0.01437	0.87249	-0.00987
	0.74549	-0.01441	0.87275	-0.00985
	0.74599	-0.01445	0.873	-0.00984
	0.74649	-0.01448	0.87325	-0.00983
	0.74699	-0.01451	0.8735	-0.00982
	0.74749	-0.01453	0.87375	-0.0098
	0.748	-0.01454	0.874	-0.00979
	0.7485	-0.01455	0.87425	-0.00978
	0.749	-0.01455	0.8745	-0.00977
	0.7495	-0.01455	0.87475	-0.00975
	0.75	-0.01454	0.875	-0.00974

## Sheet: Figure 3a
Figure 3a	XRD patterns of NLMO and NLMO-Zn
NLMO	2Theta (Deg.)	Intensity	NLMO-Zn	2Theta (Deg.)	Intensity
	10	65		10	1561
	10.02	60		10.02	1553
	10.04	55		10.04	1543
	10.06	55		10.06	1552
	10.08	52		10.08	1559
	10.1	46		10.1	1555
	10.12	60		10.12	1566
	10.14	52		10.14	1554
	10.16	65		10.16	1552
	10.18	59		10.18	1555
	10.2	59		10.2	1548
	10.22	48		10.22	1556
	10.24	49		10.24	1561
	10.26	57		10.26	1551
	10.28	54		10.28	1549
	10.3	60		10.3	1559
	10.32	44		10.32	1557
	10.34	51		10.34	1560
	10.36	48		10.36	1546
	10.38	61		10.38	1553
	10.4	63		10.4	1565
	10.42	52		10.42	1553
	10.44	50		10.44	1556
	10.46	50		10.46	1544
	10.48	66		10.48	1555
	10.5	48		10.5	1562
	10.52	47		10.52	1567
	10.54	59		10.54	1550
	10.56	54		10.56	1559
	10.58	54		10.58	1556
	10.6	43		10.6	1565
	10.62	48		10.62	1545
	10.64	46		10.64	1552
	10.66	51		10.66	1554
	10.68	63		10.68	1555
	10.7	55		10.7	1555
	10.72	49		10.72	1565
	10.74	56		10.74	1554
	10.76	51		10.76	1561
	10.78	49		10.78	1552
	10.8	64		10.8	1560
	10.82	47		10.82	1562
	10.84	52		10.84	1558
	10.86	61		10.86	1555
	10.88	58		10.88	1553
	10.9	58		10.9	1553
	10.92	44		10.92	1555
	10.94	54		10.94	1553
	10.96	56		10.96	1555
	10.98	54		10.98	1554
	11	45		11	1565
	11.02	52		11.02	1538
	11.04	44		11.04	1543
	11.06	54		11.06	1548
	11.08	60		11.08	1560
	11.1	48		11.1	1556
	11.12	59		11.12	1544
	11.14	59		11.14	1535
	11.16	49		11.16	1550
	11.18	48		11.18	1551
	11.2	64		11.2	1549
	11.22	55		11.22	1553
	11.24	75		11.24	1550
	11.26	52		11.26	1548
	11.28	51		11.28	1561
	11.3	57		11.3	1558
	11.32	43		11.32	1562
	11.34	53		11.34	1539
	11.36	47		11.36	1556
	11.38	61		11.38	1554
	11.4	66		11.4	1544
	11.42	57		11.42	1556
	11.44	56		11.44	1546
	11.46	49		11.46	1552
	11.48	37		11.48	1556
	11.5	64		11.5	1561
	11.52	49		11.52	1552
	11.54	41		11.54	1551
	11.56	41		11.56	1560
	11.58	56		11.58	1538
	11.6	43		11.6	1553
	11.62	46		11.62	1548
	11.64	46		11.64	1538
	11.66	55		11.66	1547
	11.68	48		11.68	1538
	11.7	48		11.7	1546
	11.72	42		11.72	1546
	11.74	53		11.74	1546
	11.76	51		11.76	1541
	11.78	43		11.78	1541
	11.8	55		11.8	1553
	11.82	53		11.82	1565
	11.84	42		11.84	1550
	11.86	52		11.86	1558
	11.88	63		11.88	1556
	11.9	40		11.9	1555
	11.92	52		11.92	1537
	11.94	49		11.94	1537
	11.96	55		11.96	1559
	11.98	48		11.98	1548
	12	37		12	1560
	12.02	63		12.02	1562
	12.04	58		12.04	1552
	12.06	50		12.06	1552
	12.08	60		12.08	1550
	12.1	51		12.1	1552
	12.12	55		12.12	1564
	12.14	48		12.14	1540
	12.16	46		12.16	1540
	12.18	62		12.18	1549
	12.2	58		12.2	1543
	12.22	33		12.22	1549
	12.24	55		12.24	1548
	12.26	45		12.26	1562
	12.28	48		12.28	1545
	12.3	53		12.3	1542
	12.32	54		12.32	1564
	12.34	42		12.34	1560
	12.36	50		12.36	1552
	12.38	53		12.38	1552
	12.4	43		12.4	1550
	12.42	51		12.42	1557
	12.44	44		12.44	1548
	12.46	56		12.46	1548
	12.48	51		12.48	1551
	12.5	57		12.5	1550
	12.52	57		12.52	1542
	12.54	44		12.54	1548
	12.56	54		12.56	1562
	12.58	38		12.58	1544
	12.6	47		12.6	1548
	12.62	44		12.62	1543
	12.64	48		12.64	1557
	12.66	45		12.66	1548
	12.68	55		12.68	1555
	12.7	54		12.7	1551
	12.72	45		12.72	1550
	12.74	45		12.74	1554
	12.76	50		12.76	1545
	12.78	60		12.78	1548
	12.8	44		12.8	1540
	12.82	57		12.82	1548
	12.84	52		12.84	1554
	12.86	50		12.86	1555
	12.88	52		12.88	1560
	12.9	51		12.9	1548
	12.92	52		12.92	1559
	12.94	51		12.94	1550
	12.96	50		12.96	1545
	12.98	49		12.98	1550
	13	59		13	1552
	13.02	35		13.02	1547
	13.04	48		13.04	1546
	13.06	50		13.06	1551
	13.08	53		13.08	1549
	13.1	60		13.1	1559
	13.12	48		13.12	1558
	13.14	48		13.14	1552
	13.16	47		13.16	1549
	13.18	50		13.18	1553
	13.2	61		13.2	1546
	13.22	54		13.22	1553
	13.24	49		13.24	1562
	13.26	50		13.26	1556
	13.28	47		13.28	1557
	13.3	56		13.3	1553
	13.32	50		13.32	1547
	13.34	56		13.34	1554
	13.36	46		13.36	1547
	13.38	40		13.38	1545
	13.4	48		13.4	1555
	13.42	54		13.42	1556
	13.44	48		13.44	1563
	13.46	36		13.46	1562
	13.48	45		13.48	1541
	13.5	51		13.5	1559
	13.52	42		13.52	1557
	13.54	50		13.54	1553
	13.56	57		13.56	1563
	13.58	36		13.58	1557
	13.6	50		13.6	1543
	13.62	65		13.62	1538
	13.64	64		13.64	1572
	13.66	47		13.66	1543
	13.68	51		13.68	1551
	13.7	48		13.7	1546
	13.72	52		13.72	1548
	13.74	47		13.74	1570
	13.76	53		13.76	1554
	13.78	64		13.78	1551
	13.8	52		13.8	1550
	13.82	56		13.82	1549
	13.84	55		13.84	1541
	13.86	65		13.86	1548
	13.88	52		13.88	1555
	13.9	54		13.9	1551
	13.92	54		13.92	1548
	13.94	47		13.94	1552
	13.96	57		13.96	1558
	13.98	49		13.98	1564
	14	52		14	1553
	14.02	55		14.02	1550
	14.04	52		14.04	1562
	14.06	51		14.06	1554
	14.08	49		14.08	1553
	14.1	72		14.1	1552
	14.12	42		14.12	1557
	14.14	36		14.14	1556
	14.16	71		14.16	1560
	14.18	47		14.18	1550
	14.2	59		14.2	1542
	14.22	63		14.22	1554
	14.24	60		14.24	1557
	14.26	64		14.26	1572
	14.28	63		14.28	1554
	14.3	66		14.3	1560
	14.32	49		14.32	1551
	14.34	45		14.34	1568
	14.36	49		14.36	1564
	14.38	54		14.38	1539
	14.4	55		14.4	1553
	14.42	58		14.42	1555
	14.44	58		14.44	1554
	14.46	49		14.46	1550
	14.48	54		14.48	1556
	14.5	66		14.5	1560
	14.52	51		14.52	1535
	14.54	40		14.54	1563
	14.56	56		14.56	1552
	14.58	47		14.58	1555
	14.6	52		14.6	1561
	14.62	52		14.62	1569
	14.64	47		14.64	1550
	14.66	50		14.66	1560
	14.68	48		14.68	1552
	14.7	57		14.7	1565
	14.72	53		14.72	1552
	14.74	45		14.74	1566
	14.76	64		14.76	1559
	14.78	40		14.78	1556
	14.8	48		14.8	1550
	14.82	71		14.82	1559
	14.84	51		14.84	1574
	14.86	37		14.86	1560
	14.88	57		14.88	1553
	14.9	60		14.9	1561
	14.92	51		14.92	1562
	14.94	58		14.94	1580
	14.96	61		14.96	1555
	14.98	49		14.98	1565
	15	70		15	1550
	15.02	56		15.02	1564
	15.04	57		15.04	1566
	15.06	49		15.06	1553
	15.08	62		15.08	1553
	15.1	48		15.1	1557
	15.12	48		15.12	1563
	15.14	59		15.14	1552
	15.16	61		15.16	1565
	15.18	57		15.18	1568
	15.2	55		15.2	1550
	15.22	63		15.22	1556
	15.24	68		15.24	1553
	15.26	57		15.26	1547
	15.28	51		15.28	1562
	15.3	63		15.3	1563
	15.32	64		15.32	1559
	15.34	55		15.34	1556
	15.36	58		15.36	1562
	15.38	69		15.38	1562
	15.4	51		15.4	1556
	15.42	66		15.42	1559
	15.44	61		15.44	1560
	15.46	57		15.46	1559
	15.48	63		15.48	1567
	15.5	61		15.5	1567
	15.52	52		15.52	1561
	15.54	47		15.54	1565
	15.56	62		15.56	1567
	15.58	65		15.58	1566
	15.6	72		15.6	1571
	15.62	68		15.62	1571
	15.64	72		15.64	1570
	15.66	66		15.66	1587
	15.68	84		15.68	1603
	15.7	79		15.7	1583
	15.72	77		15.72	1590
	15.74	82		15.74	1588
	15.76	99		15.76	1602
	15.78	115		15.78	1624
	15.8	141		15.8	1633
	15.82	101		15.82	1631
	15.84	153		15.84	1646
	15.86	174		15.86	1661
	15.88	200		15.88	1707
	15.9	269		15.9	1704
	15.92	244		15.92	1767
	15.94	295		15.94	1859
	15.96	372		15.96	1966
	15.98	430		15.98	2078
	16	546		16	2230
	16.02	759		16.02	2432
	16.04	998		16.04	2720
	16.06	1307		16.06	2678
	16.08	1371		16.08	2504
	16.1	1310		16.1	2195
	16.12	896		16.12	1913
	16.14	568		16.14	1742
	16.16	313		16.16	1635
	16.18	153		16.18	1593
	16.2	106		16.2	1608
	16.22	103		16.22	1598
	16.24	99		16.24	1606
	16.26	83		16.26	1575
	16.28	92		16.28	1581
	16.3	83		16.3	1564
	16.32	77		16.32	1572
	16.34	83		16.34	1561
	16.36	69		16.36	1574
	16.38	74		16.38	1576
	16.4	65		16.4	1555
	16.42	52		16.42	1576
	16.44	56		16.44	1559
	16.46	48		16.46	1570
	16.48	59		16.48	1551
	16.5	54		16.5	1555
	16.52	77		16.52	1557
	16.54	46		16.54	1581
	16.56	53		16.56	1571
	16.58	67		16.58	1560
	16.6	57		16.6	1573
	16.62	55		16.62	1562
	16.64	61		16.64	1560
	16.66	60		16.66	1568
	16.68	60		16.68	1550
	16.7	59		16.7	1565
	16.72	65		16.72	1573
	16.74	70		16.74	1552
	16.76	60		16.76	1587
	16.78	56		16.78	1563
	16.8	45		16.8	1561
	16.82	58		16.82	1551
	16.84	66		16.84	1559
	16.86	61		16.86	1574
	16.88	60		16.88	1552
	16.9	60		16.9	1558
	16.92	55		16.92	1562
	16.94	63		16.94	1559
	16.96	64		16.96	1556
	16.98	51		16.98	1561
	17	68		17	1575
	17.02	59		17.02	1568
	17.04	53		17.04	1577
	17.06	51		17.06	1564
	17.08	60		17.08	1553
	17.1	60		17.1	1569
	17.12	52		17.12	1555
	17.14	52		17.14	1565
	17.16	63		17.16	1561
	17.18	60		17.18	1563
	17.2	55		17.2	1577
	17.22	64		17.22	1567
	17.24	65		17.24	1573
	17.26	62		17.26	1567
	17.28	63		17.28	1568
	17.3	80		17.3	1567
	17.32	68		17.32	1572
	17.34	51		17.34	1581
	17.36	69		17.36	1565
	17.38	71		17.38	1563
	17.4	61		17.4	1566
	17.42	50		17.42	1561
	17.44	53		17.44	1564
	17.46	55		17.46	1569
	17.48	60		17.48	1563
	17.5	72		17.5	1566
	17.52	61		17.52	1565
	17.54	70		17.54	1567
	17.56	58		17.56	1558
	17.58	50		17.58	1563
	17.6	62		17.6	1572
	17.62	75		17.62	1557
	17.64	61		17.64	1547
	17.66	73		17.66	1569
	17.68	57		17.68	1572
	17.7	57		17.7	1557
	17.72	75		17.72	1565
	17.74	58		17.74	1557
	17.76	68		17.76	1565
	17.78	54		17.78	1568
	17.8	63		17.8	1561
	17.82	82		17.82	1565
	17.84	65		17.84	1562
	17.86	69		17.86	1566
	17.88	62		17.88	1572
	17.9	67		17.9	1572
	17.92	62		17.92	1554
	17.94	67		17.94	1562
	17.96	54		17.96	1562
	17.98	62		17.98	1566
	18	58		18	1552
	18.02	67		18.02	1578
	18.04	64		18.04	1570
	18.06	62		18.06	1558
	18.08	65		18.08	1570
	18.1	56		18.1	1559
	18.12	56		18.12	1562
	18.14	60		18.14	1572
	18.16	77		18.16	1550
	18.18	47		18.18	1554
	18.2	53		18.2	1559
	18.22	62		18.22	1560
	18.24	54		18.24	1565
	18.26	67		18.26	1558
	18.28	68		18.28	1562
	18.3	66		18.3	1566
	18.32	66		18.32	1554
	18.34	60		18.34	1558
	18.36	69		18.36	1571
	18.38	59		18.38	1558
	18.4	51		18.4	1571
	18.42	65		18.42	1566
	18.44	66		18.44	1563
	18.46	66		18.46	1552
	18.48	61		18.48	1587
	18.5	61		18.5	1574
	18.52	49		18.52	1575
	18.54	62		18.54	1565
	18.56	59		18.56	1558
	18.58	79		18.58	1576
	18.6	62		18.6	1578
	18.62	54		18.62	1559
	18.64	70		18.64	1577
	18.66	78		18.66	1570
	18.68	68		18.68	1598
	18.7	67		18.7	1582
	18.72	88		18.72	1575
	18.74	64		18.74	1556
	18.76	69		18.76	1571
	18.78	64		18.78	1571
	18.8	65		18.8	1569
	18.82	62		18.82	1569
	18.84	67		18.84	1566
	18.86	63		18.86	1572
	18.88	57		18.88	1562
	18.9	64		18.9	1576
	18.92	67		18.92	1569
	18.94	46		18.94	1572
	18.96	48		18.96	1569
	18.98	64		18.98	1565
	19	65		19	1564
	19.02	60		19.02	1580
	19.04	61		19.04	1565
	19.06	47		19.06	1556
	19.08	58		19.08	1575
	19.1	77		19.1	1555
	19.12	75		19.12	1558
	19.14	64		19.14	1564
	19.16	66		19.16	1559
	19.18	58		19.18	1560
	19.2	63		19.2	1557
	19.22	57		19.22	1572
	19.24	55		19.24	1574
	19.26	52		19.26	1570
	19.28	52		19.28	1562
	19.3	60		19.3	1573
	19.32	46		19.32	1564
	19.34	58		19.34	1573
	19.36	57		19.36	1554
	19.38	56		19.38	1565
	19.4	67		19.4	1545
	19.42	60		19.42	1566
	19.44	56		19.44	1544
	19.46	59		19.46	1567
	19.48	75		19.48	1541
	19.5	58		19.5	1557
	19.52	56		19.52	1557
	19.54	34		19.54	1563
	19.56	62		19.56	1551
	19.58	67		19.58	1569
	19.6	55		19.6	1565
	19.62	61		19.62	1560
	19.64	67		19.64	1577
	19.66	63		19.66	1564
	19.68	51		19.68	1557
	19.7	68		19.7	1561
	19.72	56		19.72	1591
	19.74	45		19.74	1566
	19.76	58		19.76	1538
	19.78	62		19.78	1566
	19.8	52		19.8	1561
	19.82	69		19.82	1563
	19.84	53		19.84	1555
	19.86	60		19.86	1557
	19.88	63		19.88	1553
	19.9	64		19.9	1561
	19.92	66		19.92	1564
	19.94	66		19.94	1548
	19.96	61		19.96	1572
	19.98	61		19.98	1566
	20	68		20	1558
	20.02	63		20.02	1553
	20.04	50		20.04	1572
	20.06	55		20.06	1569
	20.08	66		20.08	1574
	20.1	70		20.1	1562
	20.12	50		20.12	1547
	20.14	57		20.14	1561
	20.16	53		20.16	1564
	20.18	54		20.18	1557
	20.2	62		20.2	1566
	20.22	63		20.22	1555
	20.24	57		20.24	1551
	20.26	45		20.26	1574
	20.28	49		20.28	1563
	20.3	53		20.3	1563
	20.32	53		20.32	1574
	20.34	51		20.34	1553
	20.36	56		20.36	1586
	20.38	59		20.38	1570
	20.4	63		20.4	1569
	20.42	58		20.42	1564
	20.44	46		20.44	1561
	20.46	57		20.46	1562
	20.48	62		20.48	1573
	20.5	48		20.5	1570
	20.52	75		20.52	1564
	20.54	58		20.54	1565
	20.56	53		20.56	1565
	20.58	59		20.58	1556
	20.6	54		20.6	1554
	20.62	68		20.62	1578
	20.64	64		20.64	1571
	20.66	61		20.66	1563
	20.68	62		20.68	1544
	20.7	50		20.7	1559
	20.72	66		20.72	1564
	20.74	58		20.74	1562
	20.76	53		20.76	1555
	20.78	52		20.78	1577
	20.8	49		20.8	1555
	20.82	62		20.82	1553
	20.84	59		20.84	1555
	20.86	47		20.86	1572
	20.88	60		20.88	1568
	20.9	58		20.9	1548
	20.92	65		20.92	1561
	20.94	56		20.94	1550
	20.96	65		20.96	1564
	20.98	53		20.98	1558
	21	55		21	1560
	21.02	43		21.02	1551
	21.04	51		21.04	1568
	21.06	59		21.06	1564
	21.08	46		21.08	1552
	21.1	53		21.1	1566
	21.12	48		21.12	1563
	21.14	55		21.14	1572
	21.16	51		21.16	1544
	21.18	42		21.18	1561
	21.2	49		21.2	1559
	21.22	57		21.22	1561
	21.24	58		21.24	1570
	21.26	47		21.26	1554
	21.28	50		21.28	1554
	21.3	59		21.3	1559
	21.32	44		21.32	1554
	21.34	54		21.34	1538
	21.36	58		21.36	1566
	21.38	43		21.38	1560
	21.4	60		21.4	1546
	21.42	53		21.42	1565
	21.44	50		21.44	1567
	21.46	42		21.46	1565
	21.48	46		21.48	1552
	21.5	46		21.5	1566
	21.52	49		21.52	1564
	21.54	55		21.54	1551
	21.56	51		21.56	1552
	21.58	57		21.58	1567
	21.6	57		21.6	1552
	21.62	36		21.62	1556
	21.64	39		21.64	1554
	21.66	56		21.66	1548
	21.68	43		21.68	1556
	21.7	57		21.7	1544
	21.72	49		21.72	1561
	21.74	51		21.74	1566
	21.76	43		21.76	1553
	21.78	66		21.78	1556
	21.8	53		21.8	1555
	21.82	49		21.82	1563
	21.84	56		21.84	1566
	21.86	53		21.86	1554
	21.88	45		21.88	1564
	21.9	52		21.9	1562
	21.92	48		21.92	1573
	21.94	52		21.94	1569
	21.96	61		21.96	1578
	21.98	57		21.98	1598
	22	51		22	1605
	22.02	38		22.02	1596
	22.04	59		22.04	1605
	22.06	58		22.06	1634
	22.08	70		22.08	1631
	22.1	73		22.1	1649
	22.12	80		22.12	1628
	22.14	82		22.14	1670
	22.16	94		22.16	1620
	22.18	78		22.18	1609
	22.2	78		22.2	1612
	22.22	72		22.22	1595
	22.24	65		22.24	1579
	22.26	60		22.26	1568
	22.28	64		22.28	1557
	22.3	35		22.3	1555
	22.32	54		22.32	1574
	22.34	48		22.34	1558
	22.36	53		22.36	1563
	22.38	56		22.38	1555
	22.4	47		22.4	1561
	22.42	43		22.42	1551
	22.44	43		22.44	1560
	22.46	35		22.46	1558
	22.48	40		22.48	1550
	22.5	45		22.5	1560
	22.52	53		22.52	1548
	22.54	53		22.54	1566
	22.56	45		22.56	1536
	22.58	39		22.58	1543
	22.6	49		22.6	1553
	22.62	41		22.62	1547
	22.64	43		22.64	1557
	22.66	57		22.66	1557
	22.68	48		22.68	1546
	22.7	44		22.7	1547
	22.72	45		22.72	1555
	22.74	33		22.74	1555
	22.76	46		22.76	1558
	22.78	40		22.78	1549
	22.8	54		22.8	1539
	22.82	38		22.82	1540
	22.84	34		22.84	1552
	22.86	48		22.86	1543
	22.88	36		22.88	1553
	22.9	46		22.9	1536
	22.92	48		22.92	1538
	22.94	40		22.94	1550
	22.96	33		22.96	1543
	22.98	37		22.98	1549
	23	34		23	1538
	23.02	40		23.02	1547
	23.04	46		23.04	1523
	23.06	42		23.06	1543
	23.08	34		23.08	1539
	23.1	39		23.1	1552
	23.12	38		23.12	1543
	23.14	33		23.14	1542
	23.16	46		23.16	1537
	23.18	31		23.18	1541
	23.2	44		23.2	1547
	23.22	35		23.22	1530
	23.24	42		23.24	1535
	23.26	36		23.26	1542
	23.28	35		23.28	1541
	23.3	46		23.3	1545
	23.32	43		23.32	1539
	23.34	45		23.34	1540
	23.36	44		23.36	1553
	23.38	39		23.38	1541
	23.4	55		23.4	1546
	23.42	40		23.42	1547
	23.44	43		23.44	1540
	23.46	30		23.46	1537
	23.48	32		23.48	1539
	23.5	28		23.5	1544
	23.52	38		23.52	1551
	23.54	51		23.54	1533
	23.56	44		23.56	1534
	23.58	37		23.58	1544
	23.6	40		23.6	1545
	23.62	30		23.62	1543
	23.64	34		23.64	1546
	23.66	28		23.66	1533
	23.68	29		23.68	1539
	23.7	31		23.7	1537
	23.72	26		23.72	1544
	23.74	23		23.74	1568
	23.76	40		23.76	1536
	23.78	37		23.78	1538
	23.8	33		23.8	1538
	23.82	32		23.82	1544
	23.84	42		23.84	1540
	23.86	30		23.86	1543
	23.88	37		23.88	1544
	23.9	25		23.9	1539
	23.92	38		23.92	1542
	23.94	33		23.94	1541
	23.96	31		23.96	1531
	23.98	39		23.98	1540
	24	31		24	1544
	24.02	40		24.02	1529
	24.04	31		24.04	1546
	24.06	42		24.06	1541
	24.08	34		24.08	1544
	24.1	40		24.1	1540
	24.12	33		24.12	1534
	24.14	40		24.14	1537
	24.16	25		24.16	1533
	24.18	24		24.18	1543
	24.2	40		24.2	1534
	24.22	25		24.22	1546
	24.24	41		24.24	1543
	24.26	29		24.26	1530
	24.28	26		24.28	1538
	24.3	44		24.3	1535
	24.32	30		24.32	1539
	24.34	32		24.34	1522
	24.36	37		24.36	1532
	24.38	30		24.38	1531
	24.4	29		24.4	1528
	24.42	29		24.42	1537
	24.44	31		24.44	1544
	24.46	36		24.46	1526
	24.48	40		24.48	1534
	24.5	30		24.5	1536
	24.52	30		24.52	1525
	24.54	37		24.54	1533
	24.56	29		24.56	1535
	24.58	40		24.58	1535
	24.6	34		24.6	1532
	24.62	24		24.62	1541
	24.64	27		24.64	1532
	24.66	33		24.66	1532
	24.68	47		24.68	1529
	24.7	32		24.7	1533
	24.72	40		24.72	1549
	24.74	26		24.74	1544
	24.76	23		24.76	1536
	24.78	37		24.78	1534
	24.8	29		24.8	1536
	24.82	32		24.82	1532
	24.84	23		24.84	1529
	24.86	26		24.86	1541
	24.88	42		24.88	1541
	24.9	28		24.9	1546
	24.92	35		24.92	1536
	24.94	30		24.94	1538
	24.96	24		24.96	1537
	24.98	39		24.98	1533
	25	30		25	1531
	25.02	35		25.02	1547
	25.04	33		25.04	1542
	25.06	32		25.06	1538
	25.08	25		25.08	1537
	25.1	32		25.1	1538
	25.12	39		25.12	1536
	25.14	27		25.14	1535
	25.16	30		25.16	1539
	25.18	24		25.18	1528
	25.2	32		25.2	1533
	25.22	20		25.22	1538
	25.24	35		25.24	1541
	25.26	27		25.26	1532
	25.28	22		25.28	1533
	25.3	25		25.3	1520
	25.32	23		25.32	1532
	25.34	24		25.34	1538
	25.36	20		25.36	1531
	25.38	34		25.38	1540
	25.4	33		25.4	1536
	25.42	35		25.42	1540
	25.44	28		25.44	1526
	25.46	24		25.46	1527
	25.48	23		25.48	1542
	25.5	26		25.5	1529
	25.52	35		25.52	1533
	25.54	31		25.54	1530
	25.56	26		25.56	1536
	25.58	30		25.58	1525
	25.6	25		25.6	1523
	25.62	31		25.62	1541
	25.64	31		25.64	1534
	25.66	25		25.66	1535
	25.68	34		25.68	1530
	25.7	31		25.7	1533
	25.72	26		25.72	1530
	25.74	27		25.74	1535
	25.76	21		25.76	1529
	25.78	38		25.78	1527
	25.8	27		25.8	1528
	25.82	32		25.82	1538
	25.84	31		25.84	1533
	25.86	23		25.86	1536
	25.88	25		25.88	1536
	25.9	31		25.9	1537
	25.92	27		25.92	1524
	25.94	26		25.94	1533
	25.96	31		25.96	1529
	25.98	44		25.98	1531
	26	37		26	1532
	26.02	36		26.02	1529
	26.04	37		26.04	1536
	26.06	30		26.06	1528
	26.08	35		26.08	1519
	26.1	35		26.1	1530
	26.12	37		26.12	1539
	26.14	28		26.14	1534
	26.16	19		26.16	1530
	26.18	31		26.18	1534
	26.2	27		26.2	1531
	26.22	24		26.22	1542
	26.24	29		26.24	1529
	26.26	43		26.26	1524
	26.28	22		26.28	1524
	26.3	24		26.3	1549
	26.32	31		26.32	1532
	26.34	27		26.34	1526
	26.36	27		26.36	1532
	26.38	24		26.38	1533
	26.4	32		26.4	1529
	26.42	28		26.42	1528
	26.44	36		26.44	1533
	26.46	27		26.46	1541
	26.48	26		26.48	1528
	26.5	34		26.5	1529
	26.52	25		26.52	1530
	26.54	22		26.54	1534
	26.56	20		26.56	1530
	26.58	25		26.58	1525
	26.6	23		26.6	1530
	26.62	29		26.62	1542
	26.64	23		26.64	1537
	26.66	25		26.66	1533
	26.68	27		26.68	1538
	26.7	33		26.7	1530
	26.72	40		26.72	1533
	26.74	26		26.74	1534
	26.76	32		26.76	1535
	26.78	24		26.78	1520
	26.8	20		26.8	1532
	26.82	33		26.82	1526
	26.84	36		26.84	1529
	26.86	37		26.86	1530
	26.88	30		26.88	1527
	26.9	27		26.9	1524
	26.92	15		26.92	1526
	26.94	30		26.94	1525
	26.96	26		26.96	1532
	26.98	33		26.98	1532
	27	34		27	1529
	27.02	33		27.02	1536
	27.04	28		27.04	1532
	27.06	25		27.06	1526
	27.08	24		27.08	1527
	27.1	35		27.1	1525
	27.12	26		27.12	1537
	27.14	30		27.14	1528
	27.16	26		27.16	1528
	27.18	30		27.18	1534
	27.2	25		27.2	1528
	27.22	19		27.22	1525
	27.24	30		27.24	1526
	27.26	30		27.26	1527
	27.28	29		27.28	1531
	27.3	29		27.3	1530
	27.32	30		27.32	1533
	27.34	24		27.34	1530
	27.36	23		27.36	1530
	27.38	42		27.38	1525
	27.4	26		27.4	1536
	27.42	16		27.42	1533
	27.44	44		27.44	1530
	27.46	19		27.46	1528
	27.48	23		27.48	1532
	27.5	25		27.5	1531
	27.52	34		27.52	1530
	27.54	29		27.54	1532
	27.56	29		27.56	1522
	27.58	23		27.58	1531
	27.6	32		27.6	1532
	27.62	25		27.62	1530
	27.64	18		27.64	1532
	27.66	20		27.66	1530
	27.68	34		27.68	1534
	27.7	25		27.7	1523
	27.72	22		27.72	1526
	27.74	29		27.74	1531
	27.76	38		27.76	1530
	27.78	23		27.78	1532
	27.8	27		27.8	1530
	27.82	28		27.82	1527
	27.84	25		27.84	1531
	27.86	23		27.86	1530
	27.88	36		27.88	1521
	27.9	23		27.9	1532
	27.92	22		27.92	1530
	27.94	30		27.94	1529
	27.96	24		27.96	1530
	27.98	14		27.98	1531
	28	21		28	1527
	28.02	27		28.02	1529
	28.04	27		28.04	1533
	28.06	14		28.06	1522
	28.08	18		28.08	1532
	28.1	30		28.1	1522
	28.12	24		28.12	1528
	28.14	24		28.14	1529
	28.16	21		28.16	1523
	28.18	32		28.18	1527
	28.2	25		28.2	1527
	28.22	23		28.22	1534
	28.24	21		28.24	1527
	28.26	22		28.26	1524
	28.28	28		28.28	1539
	28.3	28		28.3	1527
	28.32	30		28.32	1524
	28.34	36		28.34	1523
	28.36	35		28.36	1532
	28.38	31		28.38	1519
	28.4	15		28.4	1532
	28.42	27		28.42	1531
	28.44	22		28.44	1535
	28.46	28		28.46	1536
	28.48	19		28.48	1519
	28.5	33		28.5	1528
	28.52	29		28.52	1527
	28.54	22		28.54	1539
	28.56	16		28.56	1536
	28.58	25		28.58	1531
	28.6	23		28.6	1534
	28.62	24		28.62	1532
	28.64	19		28.64	1527
	28.66	25		28.66	1535
	28.68	28		28.68	1528
	28.7	31		28.7	1533
	28.72	26		28.72	1523
	28.74	31		28.74	1523
	28.76	30		28.76	1524
	28.78	24		28.78	1525
	28.8	27		28.8	1527
	28.82	24		28.82	1535
	28.84	21		28.84	1537
	28.86	28		28.86	1531
	28.88	26		28.88	1532
	28.9	27		28.9	1528
	28.92	30		28.92	1526
	28.94	34		28.94	1523
	28.96	31		28.96	1518
	28.98	23		28.98	1529
	29	26		29	1526
	29.02	30		29.02	1525
	29.04	38		29.04	1521
	29.06	30		29.06	1537
	29.08	15		29.08	1527
	29.1	24		29.1	1543
	29.12	29		29.12	1530
	29.14	25		29.14	1528
	29.16	32		29.16	1531
	29.18	40		29.18	1519
	29.2	21		29.2	1515
	29.22	21		29.22	1518
	29.24	19		29.24	1525
	29.26	24		29.26	1537
	29.28	27		29.28	1528
	29.3	21		29.3	1528
	29.32	24		29.32	1524
	29.34	32		29.34	1522
	29.36	29		29.36	1524
	29.38	20		29.38	1528
	29.4	29		29.4	1533
	29.42	22		29.42	1524
	29.44	25		29.44	1534
	29.46	32		29.46	1524
	29.48	25		29.48	1524
	29.5	35		29.5	1535
	29.52	27		29.52	1528
	29.54	27		29.54	1532
	29.56	17		29.56	1525
	29.58	35		29.58	1522
	29.6	29		29.6	1536
	29.62	29		29.62	1528
	29.64	29		29.64	1526
	29.66	17		29.66	1532
	29.68	23		29.68	1534
	29.7	20		29.7	1528
	29.72	29		29.72	1527
	29.74	30		29.74	1532
	29.76	34		29.76	1525
	29.78	27		29.78	1533
	29.8	45		29.8	1525
	29.82	32		29.82	1532
	29.84	29		29.84	1532
	29.86	27		29.86	1529
	29.88	30		29.88	1544
	29.9	35		29.9	1544
	29.92	27		29.92	1535
	29.94	41		29.94	1540
	29.96	36		29.96	1531
	29.98	28		29.98	1539
	30	56		30	1549
	30.02	45		30.02	1547
	30.04	45		30.04	1538
	30.06	43		30.06	1547
	30.08	49		30.08	1536
	30.1	38		30.1	1535
	30.12	44		30.12	1535
	30.14	50		30.14	1537
	30.16	33		30.16	1535
	30.18	27		30.18	1528
	30.2	31		30.2	1531
	30.22	31		30.22	1524
	30.24	23		30.24	1528
	30.26	24		30.26	1529
	30.28	25		30.28	1538
	30.3	30		30.3	1532
	30.32	30		30.32	1527
	30.34	19		30.34	1536
	30.36	28		30.36	1522
	30.38	27		30.38	1518
	30.4	29		30.4	1524
	30.42	32		30.42	1535
	30.44	26		30.44	1520
	30.46	18		30.46	1532
	30.48	31		30.48	1525
	30.5	22		30.5	1526
	30.52	23		30.52	1537
	30.54	26		30.54	1528
	30.56	29		30.56	1533
	30.58	21		30.58	1521
	30.6	23		30.6	1528
	30.62	28		30.62	1532
	30.64	31		30.64	1527
	30.66	29		30.66	1522
	30.68	23		30.68	1527
	30.7	24		30.7	1516
	30.72	22		30.72	1548
	30.74	27		30.74	1520
	30.76	21		30.76	1533
	30.78	23		30.78	1520
	30.8	25		30.8	1524
	30.82	20		30.82	1521
	30.84	16		30.84	1517
	30.86	20		30.86	1526
	30.88	14		30.88	1526
	30.9	22		30.9	1526
	30.92	27		30.92	1530
	30.94	25		30.94	1533
	30.96	22		30.96	1535
	30.98	25		30.98	1527
	31	27		31	1531
	31.02	26		31.02	1529
	31.04	20		31.04	1519
	31.06	22		31.06	1523
	31.08	27		31.08	1529
	31.1	21		31.1	1527
	31.12	26		31.12	1533
	31.14	26		31.14	1529
	31.16	26		31.16	1529
	31.18	30		31.18	1531
	31.2	17		31.2	1529
	31.22	32		31.22	1530
	31.24	32		31.24	1525
	31.26	22		31.26	1523
	31.28	21		31.28	1528
	31.3	25		31.3	1518
	31.32	19		31.32	1538
	31.34	25		31.34	1529
	31.36	23		31.36	1532
	31.38	17		31.38	1525
	31.4	18		31.4	1522
	31.42	31		31.42	1529
	31.44	27		31.44	1526
	31.46	23		31.46	1523
	31.48	19		31.48	1528
	31.5	30		31.5	1533
	31.52	30		31.52	1537
	31.54	26		31.54	1528
	31.56	25		31.56	1531
	31.58	26		31.58	1533
	31.6	19		31.6	1531
	31.62	19		31.62	1532
	31.64	19		31.64	1531
	31.66	28		31.66	1532
	31.68	17		31.68	1531
	31.7	24		31.7	1535
	31.72	19		31.72	1527
	31.74	26		31.74	1530
	31.76	23		31.76	1529
	31.78	22		31.78	1535
	31.8	23		31.8	1530
	31.82	21		31.82	1540
	31.84	33		31.84	1542
	31.86	31		31.86	1538
	31.88	21		31.88	1543
	31.9	28		31.9	1552
	31.92	35		31.92	1561
	31.94	40		31.94	1564
	31.96	39		31.96	1557
	31.98	41		31.98	1553
	32	39		32	1566
	32.02	46		32.02	1554
	32.04	42		32.04	1562
	32.06	35		32.06	1548
	32.08	42		32.08	1557
	32.1	35		32.1	1556
	32.12	36		32.12	1544
	32.14	33		32.14	1562
	32.16	39		32.16	1552
	32.18	33		32.18	1555
	32.2	40		32.2	1549
	32.22	41		32.22	1566
	32.24	48		32.24	1566
	32.26	55		32.26	1552
	32.28	52		32.28	1580
	32.3	51		32.3	1581
	32.32	67		32.32	1579
	32.34	78		32.34	1610
	32.36	96		32.36	1637
	32.38	107		32.38	1690
	32.4	133		32.4	1669
	32.42	185		32.42	1714
	32.44	242		32.44	1726
	32.46	321		32.46	1797
	32.48	352		32.48	1730
	32.5	313		32.5	1689
	32.52	218		32.52	1661
	32.54	206		32.54	1628
	32.56	178		32.56	1612
	32.58	144		32.58	1588
	32.6	109		32.6	1565
	32.62	59		32.62	1548
	32.64	42		32.64	1538
	32.66	33		32.66	1536
	32.68	22		32.68	1528
	32.7	28		32.7	1518
	32.72	33		32.72	1535
	32.74	32		32.74	1531
	32.76	27		32.76	1530
	32.78	28		32.78	1528
	32.8	27		32.8	1524
	32.82	22		32.82	1535
	32.84	24		32.84	1536
	32.86	29		32.86	1536
	32.88	27		32.88	1533
	32.9	30		32.9	1530
	32.92	26		32.92	1529
	32.94	26		32.94	1527
	32.96	28		32.96	1532
	32.98	27		32.98	1528
	33	24		33	1529
	33.02	32		33.02	1523
	33.04	20		33.04	1525
	33.06	32		33.06	1527
	33.08	28		33.08	1521
	33.1	24		33.1	1521
	33.12	22		33.12	1530
	33.14	21		33.14	1536
	33.16	29		33.16	1525
	33.18	27		33.18	1528
	33.2	30		33.2	1525
	33.22	28		33.22	1534
	33.24	34		33.24	1537
	33.26	28		33.26	1537
	33.28	20		33.28	1537
	33.3	21		33.3	1529
	33.32	15		33.32	1531
	33.34	22		33.34	1530
	33.36	23		33.36	1541
	33.38	23		33.38	1532
	33.4	22		33.4	1532
	33.42	15		33.42	1537
	33.44	15		33.44	1520
	33.46	23		33.46	1534
	33.48	20		33.48	1531
	33.5	17		33.5	1531
	33.52	26		33.52	1536
	33.54	19		33.54	1537
	33.56	20		33.56	1521
	33.58	21		33.58	1526
	33.6	19		33.6	1536
	33.62	18		33.62	1531
	33.64	20		33.64	1529
	33.66	19		33.66	1522
	33.68	20		33.68	1532
	33.7	21		33.7	1519
	33.72	25		33.72	1528
	33.74	26		33.74	1531
	33.76	19		33.76	1528
	33.78	18		33.78	1516
	33.8	24		33.8	1524
	33.82	22		33.82	1524
	33.84	22		33.84	1525
	33.86	22		33.86	1527
	33.88	20		33.88	1518
	33.9	21		33.9	1533
	33.92	20		33.92	1526
	33.94	24		33.94	1525
	33.96	27		33.96	1536
	33.98	22		33.98	1532
	34	23		34	1529
	34.02	33		34.02	1533
	34.04	21		34.04	1535
	34.06	31		34.06	1540
	34.08	29		34.08	1532
	34.1	19		34.1	1535
	34.12	34		34.12	1535
	34.14	33		34.14	1543
	34.16	25		34.16	1532
	34.18	35		34.18	1537
	34.2	29		34.2	1539
	34.22	37		34.22	1530
	34.24	27		34.24	1533
	34.26	23		34.26	1530
	34.28	28		34.28	1526
	34.3	25		34.3	1529
	34.32	23		34.32	1530
	34.34	33		34.34	1526
	34.36	38		34.36	1532
	34.38	32		34.38	1530
	34.4	25		34.4	1538
	34.42	35		34.42	1526
	34.44	35		34.44	1528
	34.46	36		34.46	1540
	34.48	33		34.48	1524
	34.5	18		34.5	1527
	34.52	29		34.52	1532
	34.54	30		34.54	1528
	34.56	20		34.56	1524
	34.58	27		34.58	1527
	34.6	27		34.6	1517
	34.62	27		34.62	1534
	34.64	18		34.64	1532
	34.66	20		34.66	1524
	34.68	24		34.68	1521
	34.7	15		34.7	1521
	34.72	17		34.72	1527
	34.74	20		34.74	1528
	34.76	20		34.76	1523
	34.78	23		34.78	1520
	34.8	26		34.8	1520
	34.82	24		34.82	1523
	34.84	11		34.84	1522
	34.86	19		34.86	1515
	34.88	20		34.88	1522
	34.9	34		34.9	1522
	34.92	21		34.92	1519
	34.94	28		34.94	1525
	34.96	26		34.96	1524
	34.98	25		34.98	1522
	35	23		35	1532
	35.02	32		35.02	1538
	35.04	34		35.04	1532
	35.06	38		35.06	1528
	35.08	22		35.08	1530
	35.1	29		35.1	1537
	35.12	31		35.12	1544
	35.14	29		35.14	1533
	35.16	34		35.16	1533
	35.18	29		35.18	1520
	35.2	32		35.2	1537
	35.22	23		35.22	1528
	35.24	20		35.24	1529
	35.26	33		35.26	1530
	35.28	23		35.28	1531
	35.3	25		35.3	1531
	35.32	33		35.32	1534
	35.34	20		35.34	1523
	35.36	15		35.36	1535
	35.38	23		35.38	1523
	35.4	15		35.4	1530
	35.42	17		35.42	1520
	35.44	20		35.44	1523
	35.46	19		35.46	1527
	35.48	19		35.48	1516
	35.5	25		35.5	1531
	35.52	15		35.52	1521
	35.54	24		35.54	1525
	35.56	24		35.56	1518
	35.58	12		35.58	1526
	35.6	18		35.6	1516
	35.62	15		35.62	1520
	35.64	24		35.64	1521
	35.66	20		35.66	1519
	35.68	18		35.68	1534
	35.7	14		35.7	1526
	35.72	23		35.72	1523
	35.74	21		35.74	1526
	35.76	23		35.76	1542
	35.78	26		35.78	1535
	35.8	16		35.8	1534
	35.82	24		35.82	1525
	35.84	26		35.84	1543
	35.86	29		35.86	1537
	35.88	20		35.88	1537
	35.9	28		35.9	1537
	35.92	24		35.92	1579
	35.94	34		35.94	1583
	35.96	48		35.96	1624
	35.98	39		35.98	1674
	36	47		36	1710
	36.02	88		36.02	1734
	36.04	101		36.04	1799
	36.06	116		36.06	1839
	36.08	203		36.08	1777
	36.1	301		36.1	1766
	36.12	322		36.12	1748
	36.14	318		36.14	1704
	36.16	293		36.16	1670
	36.18	190		36.18	1625
	36.2	201		36.2	1608
	36.22	192		36.22	1581
	36.24	181		36.24	1567
	36.26	104		36.26	1559
	36.28	70		36.28	1544
	36.3	59		36.3	1540
	36.32	53		36.32	1539
	36.34	54		36.34	1534
	36.36	42		36.36	1530
	36.38	23		36.38	1518
	36.4	20		36.4	1527
	36.42	29		36.42	1521
	36.44	29		36.44	1526
	36.46	24		36.46	1530
	36.48	21		36.48	1524
	36.5	17		36.5	1531
	36.52	22		36.52	1523
	36.54	14		36.54	1525
	36.56	13		36.56	1527
	36.58	20		36.58	1526
	36.6	15		36.6	1529
	36.62	26		36.62	1518
	36.64	15		36.64	1525
	36.66	14		36.66	1523
	36.68	20		36.68	1521
	36.7	16		36.7	1525
	36.72	26		36.72	1519
	36.74	20		36.74	1528
	36.76	16		36.76	1525
	36.78	18		36.78	1533
	36.8	18		36.8	1520
	36.82	24		36.82	1523
	36.84	21		36.84	1524
	36.86	13		36.86	1520
	36.88	18		36.88	1529
	36.9	16		36.9	1534
	36.92	15		36.92	1548
	36.94	32		36.94	1549
	36.96	33		36.96	1559
	36.98	36		36.98	1569
	37	41		37	1582
	37.02	47		37.02	1576
	37.04	77		37.04	1563
	37.06	75		37.06	1550
	37.08	59		37.08	1554
	37.1	54		37.1	1547
	37.12	38		37.12	1543
	37.14	38		37.14	1532
	37.16	30		37.16	1527
	37.18	43		37.18	1527
	37.2	30		37.2	1525
	37.22	27		37.22	1531
	37.24	20		37.24	1526
	37.26	31		37.26	1522
	37.28	13		37.28	1529
	37.3	20		37.3	1530
	37.32	28		37.32	1523
	37.34	21		37.34	1520
	37.36	15		37.36	1530
	37.38	19		37.38	1521
	37.4	18		37.4	1522
	37.42	15		37.42	1526
	37.44	17		37.44	1525
	37.46	20		37.46	1522
	37.48	21		37.48	1522
	37.5	13		37.5	1525
	37.52	23		37.52	1520
	37.54	24		37.54	1523
	37.56	17		37.56	1529
	37.58	18		37.58	1525
	37.6	24		37.6	1536
	37.62	26		37.62	1532
	37.64	30		37.64	1530
	37.66	31		37.66	1526
	37.68	20		37.68	1531
	37.7	25		37.7	1535
	37.72	27		37.72	1532
	37.74	27		37.74	1528
	37.76	38		37.76	1525
	37.78	30		37.78	1532
	37.8	29		37.8	1536
	37.82	38		37.82	1545
	37.84	41		37.84	1529
	37.86	33		37.86	1545
	37.88	26		37.88	1539
	37.9	32		37.9	1549
	37.92	35		37.92	1543
	37.94	42		37.94	1545
	37.96	29		37.96	1535
	37.98	23		37.98	1519
	38	32		38	1541
	38.02	32		38.02	1523
	38.04	31		38.04	1524
	38.06	27		38.06	1521
	38.08	23		38.08	1520
	38.1	21		38.1	1526
	38.12	16		38.12	1519
	38.14	16		38.14	1520
	38.16	23		38.16	1525
	38.18	23		38.18	1524
	38.2	15		38.2	1524
	38.22	21		38.22	1517
	38.24	18		38.24	1526
	38.26	11		38.26	1524
	38.28	15		38.28	1527
	38.3	18		38.3	1522
	38.32	12		38.32	1516
	38.34	18		38.34	1514
	38.36	14		38.36	1518
	38.38	17		38.38	1520
	38.4	18		38.4	1518
	38.42	10		38.42	1514
	38.44	19		38.44	1517
	38.46	14		38.46	1524
	38.48	16		38.48	1520
	38.5	11		38.5	1520
	38.52	11		38.52	1521
	38.54	20		38.54	1526
	38.56	19		38.56	1512
	38.58	12		38.58	1519
	38.6	16		38.6	1514
	38.62	11		38.62	1517
	38.64	13		38.64	1524
	38.66	17		38.66	1527
	38.68	12		38.68	1525
	38.7	16		38.7	1525
	38.72	20		38.72	1520
	38.74	13		38.74	1525
	38.76	8		38.76	1518
	38.78	20		38.78	1525
	38.8	17		38.8	1530
	38.82	12		38.82	1528
	38.84	10		38.84	1525
	38.86	24		38.86	1530
	38.88	18		38.88	1526
	38.9	16		38.9	1526
	38.92	16		38.92	1521
	38.94	16		38.94	1522
	38.96	9		38.96	1522
	38.98	13		38.98	1517
	39	18		39	1524
	39.02	15		39.02	1515
	39.04	13		39.04	1511
	39.06	9		39.06	1518
	39.08	7		39.08	1520
	39.1	14		39.1	1513
	39.12	9		39.12	1520
	39.14	15		39.14	1519
	39.16	18		39.16	1524
	39.18	27		39.18	1521
	39.2	13		39.2	1526
	39.22	13		39.22	1519
	39.24	14		39.24	1518
	39.26	23		39.26	1515
	39.28	23		39.28	1526
	39.3	20		39.3	1519
	39.32	15		39.32	1525
	39.34	16		39.34	1527
	39.36	18		39.36	1529
	39.38	12		39.38	1532
	39.4	22		39.4	1542
	39.42	20		39.42	1537
	39.44	29		39.44	1534
	39.46	27		39.46	1534
	39.48	44		39.48	1550
	39.5	42		39.5	1575
	39.52	45		39.52	1595
	39.54	48		39.54	1619
	39.56	59		39.56	1638
	39.58	60		39.58	1684
	39.6	91		39.6	1771
	39.62	83		39.62	1875
	39.64	112		39.64	2027
	39.66	181		39.66	2127
	39.68	253		39.68	2291
	39.7	331		39.7	2299
	39.72	545		39.72	2309
	39.74	743		39.74	2236
	39.76	837		39.76	2121
	39.78	930		39.78	2040
	39.8	632		39.8	1988
	39.82	477		39.82	1925
	39.84	469		39.84	1849
	39.86	557		39.86	1719
	39.88	463		39.88	1649
	39.9	338		39.9	1588
	39.92	225		39.92	1578
	39.94	127		39.94	1558
	39.96	97		39.96	1546
	39.98	67		39.98	1541
	40	57		40	1551
	40.02	49		40.02	1530
	40.04	45		40.04	1539
	40.06	42		40.06	1541
	40.08	34		40.08	1531
	40.1	34		40.1	1526
	40.12	28		40.12	1526
	40.14	25		40.14	1521
	40.16	23		40.16	1528
	40.18	22		40.18	1532
	40.2	16		40.2	1528
	40.22	14		40.22	1523
	40.24	26		40.24	1529
	40.26	18		40.26	1516
	40.28	14		40.28	1523
	40.3	10		40.3	1517
	40.32	19		40.32	1514
	40.34	20		40.34	1524
	40.36	16		40.36	1520
	40.38	14		40.38	1515
	40.4	13		40.4	1519
	40.42	16		40.42	1514
	40.44	18		40.44	1520
	40.46	22		40.46	1525
	40.48	23		40.48	1526
	40.5	15		40.5	1519
	40.52	10		40.52	1518
	40.54	17		40.54	1514
	40.56	21		40.56	1513
	40.58	10		40.58	1521
	40.6	12		40.6	1524
	40.62	12		40.62	1513
	40.64	12		40.64	1515
	40.66	13		40.66	1517
	40.68	12		40.68	1525
	40.7	19		40.7	1516
	40.72	14		40.72	1518
	40.74	12		40.74	1517
	40.76	15		40.76	1514
	40.78	25		40.78	1517
	40.8	17		40.8	1513
	40.82	14		40.82	1518
	40.84	24		40.84	1525
	40.86	16		40.86	1514
	40.88	10		40.88	1513
	40.9	12		40.9	1527
	40.92	26		40.92	1522
	40.94	20		40.94	1524
	40.96	28		40.96	1523
	40.98	21		40.98	1525
	41	20		41	1523
	41.02	21		41.02	1520
	41.04	24		41.04	1521
	41.06	26		41.06	1514
	41.08	26		41.08	1527
	41.1	24		41.1	1520
	41.12	20		41.12	1522
	41.14	21		41.14	1526
	41.16	31		41.16	1520
	41.18	16		41.18	1518
	41.2	20		41.2	1522
	41.22	22		41.22	1518
	41.24	15		41.24	1514
	41.26	21		41.26	1521
	41.28	19		41.28	1528
	41.3	22		41.3	1525
	41.32	18		41.32	1527
	41.34	17		41.34	1533
	41.36	28		41.36	1540
	41.38	32		41.38	1526
	41.4	30		41.4	1526
	41.42	28		41.42	1524
	41.44	21		41.44	1532
	41.46	19		41.46	1525
	41.48	23		41.48	1520
	41.5	24		41.5	1521
	41.52	23		41.52	1531
	41.54	20		41.54	1517
	41.56	14		41.56	1517
	41.58	16		41.58	1515
	41.6	12		41.6	1522
	41.62	15		41.62	1518
	41.64	21		41.64	1514
	41.66	18		41.66	1524
	41.68	16		41.68	1515
	41.7	22		41.7	1517
	41.72	10		41.72	1520
	41.74	21		41.74	1514
	41.76	12		41.76	1520
	41.78	7		41.78	1527
	41.8	20		41.8	1513
	41.82	12		41.82	1516
	41.84	13		41.84	1510
	41.86	14		41.86	1508
	41.88	24		41.88	1514
	41.9	12		41.9	1529
	41.92	14		41.92	1516
	41.94	17		41.94	1523
	41.96	15		41.96	1518
	41.98	13		41.98	1520
	42	21		42	1516
	42.02	8		42.02	1520
	42.04	16		42.04	1517
	42.06	20		42.06	1523
	42.08	15		42.08	1508
	42.1	6		42.1	1514
	42.12	13		42.12	1515
	42.14	10		42.14	1517
	42.16	12		42.16	1517
	42.18	9		42.18	1515
	42.2	17		42.2	1518
	42.22	18		42.22	1520
	42.24	13		42.24	1514
	42.26	21		42.26	1514
	42.28	16		42.28	1519
	42.3	16		42.3	1518
	42.32	17		42.32	1518
	42.34	16		42.34	1517
	42.36	9		42.36	1511
	42.38	15		42.38	1524
	42.4	15		42.4	1522
	42.42	14		42.42	1518
	42.44	14		42.44	1523
	42.46	13		42.46	1514
	42.48	16		42.48	1523
	42.5	12		42.5	1525
	42.52	12		42.52	1526
	42.54	10		42.54	1521
	42.56	21		42.56	1519
	42.58	19		42.58	1517
	42.6	10		42.6	1521
	42.62	17		42.62	1512
	42.64	20		42.64	1521
	42.66	16		42.66	1524
	42.68	18		42.68	1523
	42.7	16		42.7	1532
	42.72	16		42.72	1516
	42.74	22		42.74	1515
	42.76	16		42.76	1524
	42.78	18		42.78	1518
	42.8	23		42.8	1527
	42.82	10		42.82	1517
	42.84	15		42.84	1518
	42.86	23		42.86	1520
	42.88	14		42.88	1514
	42.9	16		42.9	1510
	42.92	20		42.92	1523
	42.94	11		42.94	1514
	42.96	18		42.96	1519
	42.98	15		42.98	1516
	43	14		43	1520
	43.02	17		43.02	1525
	43.04	16		43.04	1514
	43.06	19		43.06	1516
	43.08	14		43.08	1516
	43.1	9		43.1	1519
	43.12	16		43.12	1523
	43.14	7		43.14	1522
	43.16	9		43.16	1521
	43.18	15		43.18	1512
	43.2	16		43.2	1519
	43.22	18		43.22	1518
	43.24	17		43.24	1517
	43.26	16		43.26	1517
	43.28	11		43.28	1517
	43.3	17		43.3	1521
	43.32	14		43.32	1513
	43.34	16		43.34	1523
	43.36	16		43.36	1523
	43.38	20		43.38	1511
	43.4	14		43.4	1521
	43.42	12		43.42	1515
	43.44	13		43.44	1518
	43.46	14		43.46	1528
	43.48	23		43.48	1512
	43.5	16		43.5	1516
	43.52	19		43.52	1523
	43.54	12		43.54	1519
	43.56	14		43.56	1523
	43.58	26		43.58	1525
	43.6	24		43.6	1524
	43.62	35		43.62	1533
	43.64	25		43.64	1539
	43.66	24		43.66	1539
	43.68	31		43.68	1548
	43.7	30		43.7	1551
	43.72	36		43.72	1584
	43.74	46		43.74	1600
	43.76	58		43.76	1616
	43.78	49		43.78	1665
	43.8	65		43.8	1704
	43.82	69		43.82	1788
	43.84	98		43.84	1893
	43.86	134		43.86	1993
	43.88	185		43.88	2042
	43.9	307		43.9	2110
	43.92	466		43.92	2022
	43.94	577		43.94	1990
	43.96	679		43.96	1923
	43.98	626		43.98	1883
	44	465		44	1849
	44.02	359		44.02	1827
	44.04	314		44.04	1738
	44.06	362		44.06	1715
	44.08	334		44.08	1629
	44.1	286		44.1	1600
	44.12	218		44.12	1571
	44.14	108		44.14	1546
	44.16	88		44.16	1540
	44.18	49		44.18	1538
	44.2	55		44.2	1529
	44.22	43		44.22	1535
	44.24	43		44.24	1534
	44.26	32		44.26	1534
	44.28	22		44.28	1521
	44.3	27		44.3	1524
	44.32	27		44.32	1520
	44.34	22		44.34	1521
	44.36	17		44.36	1520
	44.38	23		44.38	1523
	44.4	16		44.4	1519
	44.42	21		44.42	1525
	44.44	26		44.44	1522
	44.46	18		44.46	1532
	44.48	22		44.48	1516
	44.5	19		44.5	1528
	44.52	24		44.52	1520
	44.54	14		44.54	1522
	44.56	26		44.56	1524
	44.58	29		44.58	1529
	44.6	26		44.6	1532
	44.62	21		44.62	1534
	44.64	24		44.64	1533
	44.66	30		44.66	1526
	44.68	30		44.68	1536
	44.7	25		44.7	1533
	44.72	32		44.72	1538
	44.74	30		44.74	1535
	44.76	24		44.76	1535
	44.78	24		44.78	1544
	44.8	32		44.8	1536
	44.82	21		44.82	1540
	44.84	27		44.84	1526
	44.86	24		44.86	1520
	44.88	26		44.88	1522
	44.9	21		44.9	1529
	44.92	22		44.92	1520
	44.94	20		44.94	1529
	44.96	10		44.96	1517
	44.98	18		44.98	1517
	45	7		45	1523
	45.02	10		45.02	1518
	45.04	19		45.04	1524
	45.06	15		45.06	1514
	45.08	14		45.08	1522
	45.1	16		45.1	1516
	45.12	11		45.12	1529
	45.14	15		45.14	1525
	45.16	20		45.16	1525
	45.18	15		45.18	1519
	45.2	14		45.2	1520
	45.22	11		45.22	1523
	45.24	14		45.24	1519
	45.26	9		45.26	1521
	45.28	13		45.28	1515
	45.3	9		45.3	1507
	45.32	16		45.32	1516
	45.34	15		45.34	1524
	45.36	16		45.36	1537
	45.38	15		45.38	1517
	45.4	11		45.4	1513
	45.42	16		45.42	1513
	45.44	13		45.44	1521
	45.46	21		45.46	1515
	45.48	14		45.48	1522
	45.5	21		45.5	1512
	45.52	11		45.52	1521
	45.54	10		45.54	1514
	45.56	23		45.56	1519
	45.58	13		45.58	1518
	45.6	15		45.6	1518
	45.62	22		45.62	1514
	45.64	21		45.64	1515
	45.66	17		45.66	1524
	45.68	14		45.68	1514
	45.7	15		45.7	1518
	45.72	21		45.72	1520
	45.74	11		45.74	1518
	45.76	17		45.76	1520
	45.78	6		45.78	1525
	45.8	12		45.8	1519
	45.82	14		45.82	1520
	45.84	11		45.84	1518
	45.86	17		45.86	1511
	45.88	11		45.88	1517
	45.9	15		45.9	1515
	45.92	14		45.92	1514
	45.94	15		45.94	1514
	45.96	10		45.96	1518
	45.98	15		45.98	1518
	46	14		46	1517
	46.02	11		46.02	1521
	46.04	18		46.04	1517
	46.06	19		46.06	1528
	46.08	13		46.08	1517
	46.1	14		46.1	1516
	46.12	17		46.12	1518
	46.14	14		46.14	1519
	46.16	17		46.16	1524
	46.18	13		46.18	1518
	46.2	22		46.2	1520
	46.22	12		46.22	1517
	46.24	19		46.24	1520
	46.26	18		46.26	1518
	46.28	16		46.28	1523
	46.3	19		46.3	1515
	46.32	18		46.32	1528
	46.34	21		46.34	1516
	46.36	11		46.36	1518
	46.38	15		46.38	1523
	46.4	21		46.4	1530
	46.42	15		46.42	1522
	46.44	14		46.44	1530
	46.46	27		46.46	1517
	46.48	21		46.48	1523
	46.5	25		46.5	1521
	46.52	24		46.52	1528
	46.54	22		46.54	1520
	46.56	19		46.56	1524
	46.58	18		46.58	1523
	46.6	29		46.6	1518
	46.62	18		46.62	1512
	46.64	21		46.64	1518
	46.66	25		46.66	1517
	46.68	18		46.68	1517
	46.7	13		46.7	1517
	46.72	14		46.72	1513
	46.74	16		46.74	1517
	46.76	20		46.76	1518
	46.78	17		46.78	1517
	46.8	15		46.8	1515
	46.82	15		46.82	1511
	46.84	18		46.84	1516
	46.86	10		46.86	1516
	46.88	12		46.88	1523
	46.9	14		46.9	1515
	46.92	20		46.92	1510
	46.94	14		46.94	1522
	46.96	11		46.96	1516
	46.98	13		46.98	1519
	47	16		47	1509
	47.02	13		47.02	1514
	47.04	14		47.04	1514
	47.06	13		47.06	1518
	47.08	7		47.08	1518
	47.1	17		47.1	1510
	47.12	11		47.12	1522
	47.14	12		47.14	1511
	47.16	13		47.16	1512
	47.18	8		47.18	1517
	47.2	11		47.2	1519
	47.22	13		47.22	1514
	47.24	13		47.24	1517
	47.26	15		47.26	1510
	47.28	16		47.28	1516
	47.3	10		47.3	1519
	47.32	12		47.32	1509
	47.34	16		47.34	1516
	47.36	16		47.36	1515
	47.38	14		47.38	1515
	47.4	14		47.4	1514
	47.42	10		47.42	1511
	47.44	7		47.44	1516
	47.46	11		47.46	1518
	47.48	20		47.48	1510
	47.5	15		47.5	1512
	47.52	13		47.52	1514
	47.54	10		47.54	1518
	47.56	10		47.56	1512
	47.58	17		47.58	1528
	47.6	12		47.6	1514
	47.62	12		47.62	1516
	47.64	11		47.64	1521
	47.66	16		47.66	1520
	47.68	12		47.68	1523
	47.7	18		47.7	1518
	47.72	20		47.72	1513
	47.74	18		47.74	1521
	47.76	13		47.76	1512
	47.78	11		47.78	1519
	47.8	15		47.8	1516
	47.82	18		47.82	1511
	47.84	9		47.84	1513
	47.86	6		47.86	1511
	47.88	9		47.88	1513
	47.9	20		47.9	1513
	47.92	14		47.92	1515
	47.94	12		47.94	1510
	47.96	16		47.96	1522
	47.98	17		47.98	1516
	48	9		48	1515
	48.02	19		48.02	1525
	48.04	19		48.04	1520
	48.06	21		48.06	1523
	48.08	22		48.08	1526
	48.1	17		48.1	1529
	48.12	19		48.12	1516
	48.14	24		48.14	1515
	48.16	19		48.16	1527
	48.18	22		48.18	1521
	48.2	11		48.2	1519
	48.22	22		48.22	1529
	48.24	23		48.24	1512
	48.26	31		48.26	1522
	48.28	27		48.28	1520
	48.3	26		48.3	1516
	48.32	12		48.32	1523
	48.34	18		48.34	1516
	48.36	18		48.36	1523
	48.38	21		48.38	1514
	48.4	23		48.4	1519
	48.42	16		48.42	1515
	48.44	21		48.44	1515
	48.46	17		48.46	1528
	48.48	15		48.48	1527
	48.5	14		48.5	1521
	48.52	15		48.52	1520
	48.54	17		48.54	1522
	48.56	9		48.56	1518
	48.58	22		48.58	1518
	48.6	15		48.6	1521
	48.62	24		48.62	1529
	48.64	18		48.64	1521
	48.66	14		48.66	1523
	48.68	9		48.68	1521
	48.7	13		48.7	1522
	48.72	18		48.72	1517
	48.74	11		48.74	1521
	48.76	19		48.76	1529
	48.78	18		48.78	1530
	48.8	16		48.8	1517
	48.82	19		48.82	1523
	48.84	24		48.84	1532
	48.86	18		48.86	1541
	48.88	18		48.88	1540
	48.9	23		48.9	1534
	48.92	16		48.92	1534
	48.94	29		48.94	1552
	48.96	28		48.96	1543
	48.98	37		48.98	1572
	49	41		49	1554
	49.02	49		49.02	1573
	49.04	38		49.04	1587
	49.06	46		49.06	1560
	49.08	51		49.08	1571
	49.1	49		49.1	1589
	49.12	78		49.12	1616
	49.14	81		49.14	1664
	49.16	79		49.16	1697
	49.18	80		49.18	1774
	49.2	119		49.2	1862
	49.22	148		49.22	1962
	49.24	226		49.24	2115
	49.26	259		49.26	2233
	49.28	435		49.28	2361
	49.3	577		49.3	2352
	49.32	792		49.32	2251
	49.34	936		49.34	2176
	49.36	1011		49.36	2088
	49.38	839		49.38	2001
	49.4	596		49.4	1987
	49.42	491		49.42	1992
	49.44	417		49.44	1887
	49.46	475		49.46	1828
	49.48	487		49.48	1767
	49.5	511		49.5	1666
	49.52	356		49.52	1604
	49.54	235		49.54	1576
	49.56	150		49.56	1556
	49.58	116		49.58	1536
	49.6	69		49.6	1540
	49.62	50		49.62	1537
	49.64	40		49.64	1535
	49.66	46		49.66	1533
	49.68	43		49.68	1536
	49.7	23		49.7	1530
	49.72	34		49.72	1528
	49.74	23		49.74	1525
	49.76	23		49.76	1521
	49.78	17		49.78	1518
	49.8	17		49.8	1515
	49.82	16		49.82	1515
	49.84	21		49.84	1523
	49.86	17		49.86	1516
	49.88	19		49.88	1521
	49.9	20		49.9	1519
	49.92	17		49.92	1517
	49.94	19		49.94	1516
[truncated: 1,503 more rows]

[truncated: 47 more sheets: Figure 3b, Figure 3c, Figure 3f, Figure 5a, Figure 5b, Figure 6a, Figure 6b, Figure 6c, Figure 6d, Figure 7a, Figure 7b, Figure 7c, Figure 7d, Supplementary Figure 1, Supplementary Figure 3, Supplementary Figure 4, Supplementary Figure 5, Supplementary Figure 6, Supplementary Figure 9, Supplementary Figure 10 …]
